# Supplementary material for: Honey bees increase social distancing when facing the ectoparasite Varroa destructor
Source: Sci Adv. 2021 Oct 29;7(44):eabj1398. doi: 10.1126/sciadv.abj1398 (PMC8555907; doi:10.1126/sciadv.abj1398)
Supplement: Supplementary file 2 — Data file S1 [file sciadv.abj1398_data_file_s1.zip]

Archive with 1 entries (1 files):
- sciadv.abj1398_data_file_s1.xlsx
