# Supplementary material for: Honey bees increase social distancing when facing the ectoparasite Varroa destructor
Source: Sci Adv. 2021 Oct 29;7(44):eabj1398. doi: 10.1126/sciadv.abj1398 (PMC8555907; doi:10.1126/sciadv.abj1398)
Supplement: Supplementary file 2 — Data file S1 [file sciadv.abj1398_data_file_s1.zip › sciadv.abj1398_data_file_s1.xlsx]

## Sheet: Dataset prediction 1,2,3
Day	Hive	Group	Timeslot	Type frame (S= food) and (C= brood)	Allogrooming	n bees allogrooming	Wagle dance	Type Wagle dance	Position frame	Frame substrate type
1	A4	Varroa infested	1	C			1	0	Ea	CA
1	A4	Varroa infested	1	C	1	1			Ca	CA
1	A4	Varroa infested	1	C	1	1			Ob	CO
1	A4	Varroa infested	1	S			1	8	Eb	CA
1	A4	Varroa infested	1	S			1	8	Eb	CA
1	A4	Varroa infested	1	S			1	8	Eb	CA
1	A4	Varroa infested	1	S			1	8	Eb	CO
1	A4	Varroa infested	1	S			1	8	Eb	CO
1	A4	Varroa infested	1	S			1	0	Eb	CA
1	A4	Varroa infested	1	S			1	8	Eb	CA
1	A4	Varroa infested	1	S			1	8	Eb	CA
1	A4	Varroa infested	1	S			1	8	Eb	CO
1	A4	Varroa infested	1	S			1	8	Eb	CA
1	A4	Varroa infested	1	S			1	8	Eb	CA
1	A4	Varroa infested	1	S			1	8	Eb	CO
1	A1	Varroa infested	1	C	1	1			Oa	CA
1	A1	Varroa infested	1	C					Ca	CO
1	A1	Varroa infested	1	C					Ca	CA
1	A1	Varroa infested	1	C	1	1			Ca	MA
1	A1	Varroa infested	1	S			1	0	Eb	MA
1	A1	Varroa infested	1	S			1	8	Eb	MA
1	A1	Varroa infested	1	S					Ea	MA
1	A1	Varroa infested	1	S			1	0	Eb	P
1	A1	Varroa infested	1	S			1	0	Eb	P
1	A1	Varroa infested	1	S			1	0	Eb	P
1	A1	Varroa infested	1	S			1	0	Eb	P
1	A1	Varroa infested	1	S			1	0	Eb	P
1	A1	Varroa infested	1	S			1	0	Eb	MA
1	A1	Varroa infested	1	S			1	0	Eb	P
1	A3	Varroa infested	1	C	1	1			Cb	CO
1	A3	Varroa infested	1	S			1	0	Eb	CA
1	A3	Varroa infested	1	S			1	0	Eb	CO
1	A3	Varroa infested	1	S			1	0	Ea	CA
1	A3	Varroa infested	1	S			1	0	Eb	CA
1	A3	Varroa infested	1	S			1	0	Ea	CA
1	A3	Varroa infested	1	S			1	0	Ea	CO
1	A3	Varroa infested	1	S			1	0	Ea	CA
1	A3	Varroa infested	1	S			1	0	Eb	CA
1	A3	Varroa infested	1	S			1	0	Eb	CA
1	A3	Varroa infested	1	S			1	0	Ea	CO
1	A3	Varroa infested	1	S			1	0	Ea	CA
1	A3	Varroa infested	1	S			1	8	Ea	CA
1	A3	Varroa infested	1	S			1	0	Eb	CA
1	A3	Varroa infested	1	S			1	8	Eb	CO
1	A3	Varroa infested	1	S			1	8	Ea	CA
1	A3	Varroa infested	1	S			1	0	Eb	CA
1	A3	Varroa infested	1	S			1	8	Ea	CA
1	A3	Varroa infested	1	S			1	0	Eb	CA
1	A3	Varroa infested	1	S			1	0	Eb	CA
1	A3	Varroa infested	1	S			1	8	Eb	CA
1	A3	Varroa infested	1	S			1	0	Eb	CA
1	A3	Varroa infested	1	S			1	8	Eb	CA
1	A3	Varroa infested	1	S			1	0	Eb	CA
1	A3	Varroa infested	1	S			1	8	Eb	CA
1	A3	Varroa infested	1	S			1	8	Eb	CA
1	A3	Varroa infested	1	S			1	0	Ea	CA
1	A3	Varroa infested	1	S			1	0	Eb	CA
1	A3	Varroa infested	1	S			1	8	Eb	CA
1	A3	Varroa infested	1	S			1	0	Eb	CA
1	A3	Varroa infested	1	S			1	8	Eb	CA
1	B4	Varroa free	1	S			1	8	Cb	P
1	B4	Varroa free	1	S			1	8	Cb	P
1	B4	Varroa free	1	S			1	8	Cb	P
1	B4	Varroa free	1	S			1	8	Eb	P
1	B4	Varroa free	1	S			1	8	Cb	P
1	B4	Varroa free	1	S			1	8	Cb	P
1	B4	Varroa free	1	S			1	8	Eb	P
1	B4	Varroa free	1	S			1	8	Cb	P
1	B2	Varroa free	1	C			1	0	Oa	CO
1	B2	Varroa free	1	C			1	0	Eb	CA
1	B2	Varroa free	1	C			1	8	Ob	CA
1	B2	Varroa free	1	C			1	8	Ob	CA
1	B2	Varroa free	1	C			1	8	Ob	CO
1	B2	Varroa free	1	C			1	8	Ob	CO
1	B2	Varroa free	1	C			1	8	Ob	CO
1	B2	Varroa free	1	C			1	8	Ob	CO
1	B2	Varroa free	1	C			1	8	Ob	CO
1	B2	Varroa free	1	C	1	1			Oa	CA
1	B2	Varroa free	1	C			1	8	Ob	CA
1	B2	Varroa free	1	C			1	8	Ob	CA
1	B2	Varroa free	1	C			1	0	Ob	CO
0	B2	Varroa free	1	C	1	1		8	Eb	CA
1	B2	Varroa free	1	C			1	8	Ob	CO
1	B2	Varroa free	1	C			1	8	Ob	CO
1	B2	Varroa free	1	S	1	1			Ea	P
1	B3	Varroa free	1	C			1	8	Eb	CA
1	B3	Varroa free	1	C			1	8	Eb	CA
1	B3	Varroa free	1	C			1	8	Eb	CA
1	B3	Varroa free	1	C			1	8	Eb	CA
1	B3	Varroa free	1	C			1	8	Eb	CA
1	B3	Varroa free	1	C			1	0	Eb	CA
1	B3	Varroa free	1	C	1	1			Ob	CA
1	B3	Varroa free	1	C			1	0	Eb	CA
1	B3	Varroa free	1	C			1	8	Eb	CA
1	B3	Varroa free	1	C			1	8	Cb	CA
1	B3	Varroa free	1	C			1	8	Cb	CA
1	B3	Varroa free	1	C			1	8	Cb	CA
1	B3	Varroa free	1	C			1	8	Cb	CA
1	B3	Varroa free	1	C			1	8	Cb	CA
1	A4	Varroa infested	2	S					Cb	P
1	A4	Varroa infested	2	S					Cb	P
1	A4	Varroa infested	2	S					Cb	P
1	A4	Varroa infested	2	S					Cb	P
1	A4	Varroa infested	2	S					Ca	MO
1	A4	Varroa infested	2	S			1	8	Cb	P
1	A4	Varroa infested	2	S			1	8	Cb	P
1	A4	Varroa infested	2	S					Ob	MO
1	A4	Varroa infested	2	S					Ca	P
1	A4	Varroa infested	2	S			1	8	Cb	P
1	A4	Varroa infested	2	S			1	0	Eb	P
1	A4	Varroa infested	2	S					Cb	P
1	A4	Varroa infested	2	S			1	8	Eb	P
1	A4	Varroa infested	2	S					Eb	P
1	A4	Varroa infested	2	S			1	8	Cb	P
1	A4	Varroa infested	2	S			1	8	Cb	CA
1	A4	Varroa infested	2	S			1	8	Cb	P
1	A4	Varroa infested	2	S			1	0	Cb	CA
1	A1	Varroa infested	2	C	1	1			Cb	CA
1	A1	Varroa infested	2	C					Ca	CA
1	A1	Varroa infested	2	C					Ca	CA
1	A1	Varroa infested	2	C					Cb	CA
1	A1	Varroa infested	2	S			1	8	Eb	MA
1	A1	Varroa infested	2	S			1	0	Eb	CA
1	A1	Varroa infested	2	S			1	0	Eb	CA
1	A1	Varroa infested	2	S			1	8	Eb	MA
1	A1	Varroa infested	2	S			1	8	Eb	MA
1	A1	Varroa infested	2	S			1	0	Eb	MA
1	A1	Varroa infested	2	S			1	8	Eb	CA
1	A1	Varroa infested	2	S			1	8	Eb	MA
1	A1	Varroa infested	2	S			1	8	Eb	CA
1	A1	Varroa infested	2	S			1	8	Eb	CA
1	A1	Varroa infested	2	S			1	8	Eb	CA
1	A1	Varroa infested	2	S			1	8	Eb	MA
1	A1	Varroa infested	2	S			1	8	Eb	CA
1	A1	Varroa infested	2	S			1	8	Eb	CA
1	A1	Varroa infested	2	S			1	8	Eb	MA
1	A1	Varroa infested	2	S			1	8	Eb	MA
1	A1	Varroa infested	2	S			1	8	Eb	MA
1	A1	Varroa infested	2	S			1	8	Eb	CA
1	A3	Varroa infested	2	C	1	1			Oa	CO
1	A3	Varroa infested	2	S			1	8	Eb	CA
1	A3	Varroa infested	2	S			1	8	Eb	CA
1	A3	Varroa infested	2	S			1	8	Eb	CA
1	A3	Varroa infested	2	S			1	8	Eb	P
1	A3	Varroa infested	2	S			1	8	Eb	CA
1	A3	Varroa infested	2	S			1	8	Eb	CA
1	A3	Varroa infested	2	S			1	8	Ea	P
1	A3	Varroa infested	2	S			1	8	Ea	P
1	A3	Varroa infested	2	S			1	8	Eb	P
1	A3	Varroa infested	2	S			1	8	Eb	P
1	A3	Varroa infested	2	S			1	8	Eb	CA
1	A3	Varroa infested	2	S			1	8	Ea	CA
1	A3	Varroa infested	2	S			1	8	Ea	CA
1	A3	Varroa infested	2	S			1	8	Ea	P
1	A3	Varroa infested	2	S			1	8	Eb	CA
1	A3	Varroa infested	2	S			1	8	Eb	CA
1	A3	Varroa infested	2	S			1	8	Eb	P
1	A3	Varroa infested	2	S			1	8	Eb	CA
1	A3	Varroa infested	2	S			1	8	Ea	P
1	A3	Varroa infested	2	S			1	8	Eb	CA
1	A3	Varroa infested	2	S			1	8	Eb	P
1	A3	Varroa infested	2	S			1	0	Eb	P
1	A3	Varroa infested	2	S			1	8	Eb	CA
1	A3	Varroa infested	2	S			1	8	Eb	CA
1	A3	Varroa infested	2	S			1	8	Eb	CA
1	A3	Varroa infested	2	S			1	8	Eb	CA
1	A3	Varroa infested	2	S			1	8	Eb	CA
1	A3	Varroa infested	2	S			1	8	Eb	CA
1	A3	Varroa infested	2	S			1	8	Eb	CA
1	A3	Varroa infested	2	S			1	8	Eb	CA
1	A3	Varroa infested	2	S			1	8	Eb	CA
1	A3	Varroa infested	2	S			1	8	Eb	CA
1	A3	Varroa infested	2	S			1	8	Eb	P
1	B4	Varroa free	2	C			1	8	Ob	CO
1	B4	Varroa free	2	C			1	8	Ob	CO
1	B4	Varroa free	2	C	1	1			Eb	MIX
1	B4	Varroa free	2	C			1	8	Cb	MIX
1	B4	Varroa free	2	C			1	8	Ob	CO
1	B4	Varroa free	2	C			1	8	Eb	MIX
1	B4	Varroa free	2	C			1	8	Ob	CO
1	B4	Varroa free	2	C			1	8	Oa	CO
1	B4	Varroa free	2	S			1	8	Eb	CA
1	B4	Varroa free	2	S			1	8	Eb	P
1	B4	Varroa free	2	S			1	8	Cb	P
1	B4	Varroa free	2	S			1	8	Eb	P
1	B4	Varroa free	2	S			1	8	Cb	CA
1	B4	Varroa free	2	S			1	8	Eb	P
1	B4	Varroa free	2	S			1	8	Eb	P
1	B4	Varroa free	2	S			1	8	Cb	P
1	B4	Varroa free	2	S			1	8	Cb	P
1	B4	Varroa free	2	S			1	8	Cb	CA
1	B2	Varroa free	2	C			1	0	Ob	CO
1	B2	Varroa free	2	C					Eb	CO
1	B2	Varroa free	2	C			1	8	Ob	CO
1	B2	Varroa free	2	C			1	8	Ob	CO
1	B2	Varroa free	2	C			1	0	Eb	CA
1	B2	Varroa free	2	C					Cb	CA
1	B2	Varroa free	2	C					Cb	CA
1	B2	Varroa free	2	C			1	8	Eb	CA
1	B2	Varroa free	2	C			1	8	Ca	CO
1	B2	Varroa free	2	C			1	0	Eb	CA
1	B2	Varroa free	2	C					Oa	CA
1	B2	Varroa free	2	C			1	0	Eb	CA
1	B2	Varroa free	2	C			1	8	Ob	CO
1	B2	Varroa free	2	C					Eb	CO
1	B2	Varroa free	2	C					Eb	CA
1	B2	Varroa free	2	C					Cb	CA
1	B2	Varroa free	2	C					Cb	CA
1	B2	Varroa free	2	C			1	0	Ob	CO
1	B2	Varroa free	2	C			1	8	Ob	CA
1	B3	Varroa free	2	C			1	8	Eb	CA
1	B3	Varroa free	2	C			1	8	Eb	CA
1	B3	Varroa free	2	C			1	8	Eb	CA
1	B3	Varroa free	2	C			1	8	Eb	CA
1	B3	Varroa free	2	C			1	8	Eb	CA
1	B3	Varroa free	2	C			1	8	Eb	CA
1	B3	Varroa free	2	C			1	8	Eb	CA
1	B3	Varroa free	2	C			1	8	Eb	CA
1	B3	Varroa free	2	C			1	8	Eb	CA
1	B3	Varroa free	2	C			1	8	Cb	CA
1	B3	Varroa free	2	C			1	8	Cb	CA
1	B3	Varroa free	2	C			1	8	Eb	CA
1	B3	Varroa free	2	C			1	8	Eb	CA
1	B3	Varroa free	2	C			1	8	Eb	CA
1	B3	Varroa free	2	C			1	8	Eb	CA
1	B3	Varroa free	2	C			1	8	Eb	CA
1	B3	Varroa free	2	S			1	0	Ob	MA
1	B3	Varroa free	2	S			1	8	Ob	MA
1	B3	Varroa free	2	S			1	8	Ob	CA
1	B3	Varroa free	2	S			1	8	Ob	CA
1	B3	Varroa free	2	S	1	1			Eb	CA
1	B3	Varroa free	2	S	1	1			Eb	CA
1	B3	Varroa free	2	S			1	8	Ob	CA
1	A4	Varroa infested	3	C			1	8	Eb	CO
1	A4	Varroa infested	3	C					Eb	CO
1	A4	Varroa infested	3	C			1	8	Ca	CO
1	A4	Varroa infested	3	S			1	0	Ca	P
1	A4	Varroa infested	3	S			1	8	Cb	CA
1	A4	Varroa infested	3	S			1	8	Cb	CA
1	A4	Varroa infested	3	S			1	8	Cb	CA
1	A4	Varroa infested	3	S			1	8	Cb	P
1	A4	Varroa infested	3	S			1	8	Cb	P
1	A1	Varroa infested	3	C			1	8	Oa	CA
1	A1	Varroa infested	3	C					Oa	CA
1	A1	Varroa infested	3	C	1	1			Ca	CA
1	A1	Varroa infested	3	C	1	1			Ca	CA
1	A1	Varroa infested	3	C	1	1			Ca	CA
1	A1	Varroa infested	3	S			1	0	Eb	CA
1	A1	Varroa infested	3	S			1	8	Eb	CA
1	A1	Varroa infested	3	S			1	8	Eb	CA
1	A1	Varroa infested	3	S			1	8	Eb	MA
1	A1	Varroa infested	3	S			1	8	Eb	MA
1	A1	Varroa infested	3	S			1	8	Eb	P
1	A1	Varroa infested	3	S			1	8	Eb	CA
1	A1	Varroa infested	3	S			1	8	Eb	CA
1	A1	Varroa infested	3	S			1	8	Eb	CA
1	A3	Varroa infested	3	S			1	8	Ea	CA
1	A3	Varroa infested	3	S			1	8	Eb	CA
1	A3	Varroa infested	3	S			1	8	Eb	CA
1	A3	Varroa infested	3	S			1	8	Eb	CA
1	A3	Varroa infested	3	S			1	8	Ea	P
1	A3	Varroa infested	3	S			1	8	Eb	CA
1	A3	Varroa infested	3	S			1	8	Eb	P
1	A3	Varroa infested	3	S	1	1			Eb	CA
1	A3	Varroa infested	3	S			1	8	Eb	CA
1	A3	Varroa infested	3	S			1	8	Eb	CA
1	A3	Varroa infested	3	S			1	8	Eb	CA
1	A3	Varroa infested	3	S			1	8	Eb	CA
1	A3	Varroa infested	3	S			1	8	Eb	CA
1	A3	Varroa infested	3	S			1	8	Eb	CA
1	A3	Varroa infested	3	S	1	1			Eb	CA
1	A3	Varroa infested	3	S			1	8	Eb	CA
1	A3	Varroa infested	3	S			1	8	Ea	P
1	A3	Varroa infested	3	S	1	1			Eb	CA
1	A3	Varroa infested	3	S			1	8	Eb	CA
1	A3	Varroa infested	3	S			1	8	Eb	CA
1	A3	Varroa infested	3	S			1	8	Eb	CA
1	B4	Varroa free	3	C	1	1			Eb	MIX
1	B4	Varroa free	3	S			1	8	Cb	CA
1	B2	Varroa free	3	C					Oa	MIX
1	B2	Varroa free	3	C					Ca	CA
1	B2	Varroa free	3	C					Eb	CO
1	B2	Varroa free	3	C					Ca	MIX
1	B2	Varroa free	3	C	1	1			Oa	CO
1	B2	Varroa free	3	C					Cb	CO
1	B2	Varroa free	3	C					Cb	MIX
1	B2	Varroa free	3	S			1	8	Cb	MA
1	B2	Varroa free	3	S			1	8	Eb	MA
1	B3	Varroa free	3	C			1	8	Eb	CA
1	B3	Varroa free	3	C			1	8	Cb	CO
1	B3	Varroa free	3	C			1	8	Eb	CA
1	B3	Varroa free	3	C			1	8	Eb	CO
1	B3	Varroa free	3	C			1	8	Cb	CO
1	B3	Varroa free	3	C			1	8	Eb	CO
1	B3	Varroa free	3	C			1	8	Cb	CO
1	B3	Varroa free	3	C			1	8	Eb	MIX
1	B3	Varroa free	3	C			1	8	Eb	CO
1	B3	Varroa free	3	C			1	8	Eb	CA
1	B3	Varroa free	3	C			1	8	Cb	CO
1	B3	Varroa free	3	S	1	1			Cb	CA
2	A3	Varroa infested	1	C			1	8	Ob	MIX
2	A3	Varroa infested	1	C			1	0	Ca	MIX
2	A3	Varroa infested	1	S			1	8	Eb	MA
2	A3	Varroa infested	1	S			1	0	Eb	MA
2	A3	Varroa infested	1	S			1	8	Eb	MA
2	A3	Varroa infested	1	S			1	8	Eb	MA
2	A3	Varroa infested	1	S			1	8	Eb	P
2	A3	Varroa infested	1	S			1	8	Eb	P
2	A3	Varroa infested	1	S			1	8	Eb	MA
2	A3	Varroa infested	1	S			1	8	Eb	MA
2	A3	Varroa infested	1	S					Eb	MA
2	A3	Varroa infested	1	S					Eb	MA
2	A3	Varroa infested	1	S					Eb	MA
2	A3	Varroa infested	1	S					Eb	MA
2	A3	Varroa infested	1	S			1	8	Eb	MA
2	A3	Varroa infested	1	S			1	8	Eb	MA
2	A3	Varroa infested	1	S			1	8	Eb	MA
2	A3	Varroa infested	1	S			1	8	Eb	MA
2	A3	Varroa infested	1	S			1	8	Eb	MA
2	A3	Varroa infested	1	S			1	8	Eb	CA
2	A3	Varroa infested	1	S			1	8	Eb	MA
2	A3	Varroa infested	1	S			1	8	Eb	MA
2	A3	Varroa infested	1	S			1	8	Eb	MA
2	A3	Varroa infested	1	S			1	8	Eb	MA
2	A3	Varroa infested	1	S			1	8	Ea	MA
2	A3	Varroa infested	1	S			1	8	Eb	MA
2	A4	Varroa infested	1	S			1	8	Eb	MIX
2	A4	Varroa infested	1	S			1	0	Cb	P
2	A4	Varroa infested	1	S			1	8	Cb	P
2	A4	Varroa infested	1	S			1	8	Cb	MIX
2	A4	Varroa infested	1	S			1	8	Cb	P
2	A4	Varroa infested	1	S	1	1			Cb	P
2	A4	Varroa infested	1	S			1	8	Cb	P
2	A4	Varroa infested	1	S			1	8	Cb	P
2	A4	Varroa infested	1	S			1	8	Cb	P
2	A4	Varroa infested	1	S			1	8	Eb	P
2	A4	Varroa infested	1	S			1	8	Cb	P
2	A4	Varroa infested	1	S			1	8	Ca	P
2	A4	Varroa infested	1	S			1	8	Cb	P
2	A1	Varroa infested	1	S			1	0	Eb	CA
2	A1	Varroa infested	1	S			1	0	Eb	CA
2	A1	Varroa infested	1	S			1	0	Eb	MA
2	A1	Varroa infested	1	S			1	8	Eb	MA
2	A1	Varroa infested	1	S			1	8	Eb	P
2	A1	Varroa infested	1	S			1	8	Eb	P
2	A1	Varroa infested	1	S			1	8	Eb	CA
2	A1	Varroa infested	1	S			1	8	Eb	P
2	A1	Varroa infested	1	S			1	8	Eb	P
2	A1	Varroa infested	1	S			1	8	Eb	P
2	A1	Varroa infested	1	S			1	8	Eb	MA
2	A1	Varroa infested	1	S			1	8	Eb	CA
2	A1	Varroa infested	1	S			1	8	Eb	P
2	B4	Varroa free	1	S			1	8	Cb	P
2	B4	Varroa free	1	S			1	8	Cb	P
2	B4	Varroa free	1	S			1	8	Cb	P
2	B4	Varroa free	1	S			1	8	Cb	CA
2	B4	Varroa free	1	S			1	8	Cb	P
2	B4	Varroa free	1	S			1	8	Cb	P
2	B2	Varroa free	1	S			1	8	Cb	CA
2	A3	Varroa infested	2	C	1	1			Eb	CA
2	A3	Varroa infested	2	C	1	1			Eb	CA
2	A3	Varroa infested	2	S			1	8	Eb	MA
2	A3	Varroa infested	2	S			1	8	Cb	P
2	A3	Varroa infested	2	S			1	8	Eb	P
2	A3	Varroa infested	2	S			1	8	Eb	P
2	A3	Varroa infested	2	S			1	8	Eb	MA
2	A3	Varroa infested	2	S			1	8	Cb	MA
2	A3	Varroa infested	2	S					Eb	MA
2	A3	Varroa infested	2	S	1	1			Eb	P
2	A3	Varroa infested	2	S			1	0	Eb	CA
2	A3	Varroa infested	2	S			1	8	Eb	MA
2	A3	Varroa infested	2	S			1	8	Cb	MA
2	A3	Varroa infested	2	S			1	8	Eb	CA
2	A3	Varroa infested	2	S					Eb	CA
2	A3	Varroa infested	2	S			1	8	Cb	P
2	A3	Varroa infested	2	S			1	8	Eb	MA
2	A3	Varroa infested	2	S			1	8	Eb	CA
2	A3	Varroa infested	2	S			1	8	Cb	P
2	A3	Varroa infested	2	S			1	8	Eb	MA
2	A3	Varroa infested	2	S			1	8	Cb	P
2	A3	Varroa infested	2	S			1	8	Eb	MA
2	A3	Varroa infested	2	S			1	8	Eb	CA
2	A3	Varroa infested	2	S			1	8	Cb	P
2	A3	Varroa infested	2	S			1	8	Cb	MA
2	A3	Varroa infested	2	S			1	8	Cb	MA
2	A3	Varroa infested	2	S			1	8	Eb	MA
2	A4	Varroa infested	2	C	1	1			Cb	CO
2	A4	Varroa infested	2	C					Ca	CO
2	A4	Varroa infested	2	C	1	1			Ca	CO
2	A4	Varroa infested	2	C					Ca	CA
2	A4	Varroa infested	2	S			1	8	Eb	P
2	A4	Varroa infested	2	S			1	8	Eb	P
2	A4	Varroa infested	2	S			1	8	Cb	MA
2	A4	Varroa infested	2	S			1	8	Cb	P
2	A4	Varroa infested	2	S			1	8	Cb	CA
2	A4	Varroa infested	2	S			1	8	Eb	MA
2	A4	Varroa infested	2	S			1	8	Eb	MA
2	A4	Varroa infested	2	S			1	8	Cb	MA
2	A4	Varroa infested	2	S			1	8	Cb	P
2	A4	Varroa infested	2	S			1	0	Eb	P
2	A4	Varroa infested	2	S			1	8	Eb	MA
2	A4	Varroa infested	2	S			1	8	Cb	P
2	A4	Varroa infested	2	S			1	8	Cb	MA
2	A1	Varroa infested	2	C	1	1			Ca	CA
2	A1	Varroa infested	2	S			1	8	Eb	MA
2	A1	Varroa infested	2	S			1	8	Eb	MA
2	A1	Varroa infested	2	S			1	8	Cb	CA
2	A1	Varroa infested	2	S			1	8	Eb	MA
2	A1	Varroa infested	2	S			1	8	Eb	MA
2	A1	Varroa infested	2	S			1	8	Eb	MA
0	A1	Varroa infested	1	C	1	1			Eb	CA
0	A1	Varroa infested	1	C	1	1			Ca	CO
0	A1	Varroa infested	1	C	1	1			Ca	CO
0	A1	Varroa infested	1	C	1	1			Ca	CO
0	A1	Varroa infested	1	S	1	1			Eb	MA
0	A1	Varroa infested	1	S	1	1			Eb	MA
0	A1	Varroa infested	1	S	1	1			Cb	MO
0	A1	Varroa infested	1	S	1	1			Eb	MA
0	A1	Varroa infested	1	S	1	1			Eb	MA
0	A1	Varroa infested	1	S	1	1			Cb	MA
0	A1	Varroa infested	1	S	1	1			Eb	MA
0	A1	Varroa infested	1	S	1	1			Eb	MA
0	A1	Varroa infested	1	S	1	1			Eb	MA
0	A1	Varroa infested	1	S	1	1			Cb	MA
0	A1	Varroa infested	1	S	1	2			Cb	MA
0	A1	Varroa infested	1	S	1	1			Cb	MO
0	A3	Varroa infested	1	C	1	1			Oa	CO
0	A3	Varroa infested	1	C	1	1			Ob	CA
0	A3	Varroa infested	1	S			1	8	Eb	CA
0	A3	Varroa infested	1	S			1	8	Eb	CA
0	A3	Varroa infested	1	S			1	8	Eb	MA
0	A3	Varroa infested	1	S			1	8	Cb	P
0	A3	Varroa infested	1	S			1	8	Eb	CA
0	A3	Varroa infested	1	S			1	8	Eb	P
0	A3	Varroa infested	1	S			1	8	Eb	CA
0	A3	Varroa infested	1	S			1	8	Ea	CA
0	A3	Varroa infested	1	S			1	8	Eb	P
0	A3	Varroa infested	1	S			1	8	Ea	CO
0	A3	Varroa infested	1	S			1	8	Eb	CA
0	A3	Varroa infested	1	S			1	8	Eb	CA
0	A3	Varroa infested	1	S			1	8	Eb	CA
0	A3	Varroa infested	1	S			1	8	Eb	CA
0	A3	Varroa infested	1	S	1	1			Eb	CA
0	A3	Varroa infested	1	S			1	8	Eb	CA
0	A3	Varroa infested	1	S			1	8	Ea	P
0	A3	Varroa infested	1	S			1	8	Eb	P
0	A3	Varroa infested	1	S			1	8	Ea	P
0	A3	Varroa infested	1	S			1	8	Eb	P
0	A3	Varroa infested	1	S			1	8	Ea	P
0	A3	Varroa infested	1	S			1	8	Eb	CA
0	A3	Varroa infested	1	S			1	8	Eb	CA
0	A3	Varroa infested	1	S			1	8	Eb	CA
0	A3	Varroa infested	1	S			1	8	Eb	P
0	A3	Varroa infested	1	S	1	1			Ea	MIX
0	A3	Varroa infested	1	S	1	1			Ea	P
0	A3	Varroa infested	1	S	1	1			Eb	CA
0	A3	Varroa infested	1	S			1	8	Eb	CA
0	A3	Varroa infested	1	S			1	8	Ea	P
0	A3	Varroa infested	1	S			1	8	Eb	CA
0	A3	Varroa infested	1	S	1	1			Ea	P
0	A3	Varroa infested	1	S			1	8	Eb	CA
0	A3	Varroa infested	1	S			1	8	Ea	P
0	A3	Varroa infested	1	S			1	8	Eb	CA
0	A3	Varroa infested	1	S			1	8	Eb	P
0	A3	Varroa infested	1	S			1	8	Eb	CA
0	A3	Varroa infested	1	S			1	8	Eb	P
0	A3	Varroa infested	1	S			1	8	Ea	P
0	A3	Varroa infested	1	S			1	8	Eb	CA
0	A3	Varroa infested	1	S	1	1			Eb	CA
0	A4	Varroa infested	1	C	1	1			Cb	CO
0	A4	Varroa infested	1	C	1	2			Cb	CO
0	A4	Varroa infested	1	C	1	1			Oa	CO
0	A4	Varroa infested	1	C	1	1			Ob	CO
0	A4	Varroa infested	1	C	1	1			Ca	CO
0	A4	Varroa infested	1	S			1	8	Cb	P
0	A4	Varroa infested	1	S			1	8	Cb	P
0	A4	Varroa infested	1	S			1	8	Eb	P
0	A4	Varroa infested	1	S			1	8	Eb	MIX
1	A4	Varroa infested	1	S			1	8	Cb	P
0	A4	Varroa infested	1	S			1	8	Cb	P
0	A4	Varroa infested	1	S			1	8	Eb	P
0	A4	Varroa infested	1	S			1	8	Eb	MIX
0	A4	Varroa infested	1	S			1	8	Ea	P
0	A4	Varroa infested	1	S			1	8	Ca	P
0	A4	Varroa infested	1	S			1	8	Eb	P
0	A4	Varroa infested	1	S			1	8	Eb	P
0	A4	Varroa infested	1	S			1	8	Ca	P
0	A4	Varroa infested	1	S			1	8	Cb	P
0	A4	Varroa infested	1	S			1	8	Eb	P
0	A4	Varroa infested	1	S			1	8	Eb	P
0	A4	Varroa infested	1	S			1	8	Ca	P
0	A4	Varroa infested	1	S			1	8	Cb	CA
0	A4	Varroa infested	1	S	1	1			Ob	P
0	A4	Varroa infested	1	S			1	8	Cb	P
0	A4	Varroa infested	1	S			1	8	Ca	P
0	A4	Varroa infested	1	S			1	8	Ea	P
0	A4	Varroa infested	1	S			1	8	Cb	CA
0	A4	Varroa infested	1	S			1	8	Cb	P
0	A4	Varroa infested	1	S			1	8	Cb	CA
0	A4	Varroa infested	1	S			1	8	Ca	P
0	A4	Varroa infested	1	S			1	8	Ea	P
0	A4	Varroa infested	1	S			1	8	Cb	P
0	A4	Varroa infested	1	S			1	8	Cb	CA
0	A4	Varroa infested	1	S			1	8	Ca	P
0	A4	Varroa infested	1	S			1	8	Cb	P
0	A4	Varroa infested	1	S	1	1			Eb	MIX
0	A4	Varroa infested	1	S			1	8	Eb	P
0	A4	Varroa infested	1	S			1	8	Cb	P
0	A4	Varroa infested	1	S			1	8	Cb	P
0	A4	Varroa infested	1	S	1	1			Cb	P
0	A4	Varroa infested	1	S			1	8	Cb	P
0	A4	Varroa infested	1	S	1	1			Ca	P
0	A4	Varroa infested	1	S			1	8	Cb	P
0	A4	Varroa infested	1	S			1	8	Cb	P
0	A4	Varroa infested	1	S			1	8	Cb	P
0	A4	Varroa infested	1	S			1	8	Cb	P
0	A4	Varroa infested	1	S			1	8	Cb	P
0	A4	Varroa infested	1	S			1	8	Eb	MIX
0	A4	Varroa infested	1	S			1	8	Eb	P
0	A4	Varroa infested	1	S			1	8	Cb	P
0	A4	Varroa infested	1	S			1	8	Eb	P
0	A4	Varroa infested	1	S	1	1			Eb	P
0	A4	Varroa infested	1	S			1	8	Cb	CA
0	A4	Varroa infested	1	S			1	8	Eb	P
0	A4	Varroa infested	1	S			1	8	Eb	P
0	A4	Varroa infested	1	S	1	1			Eb	P
0	A4	Varroa infested	1	S			1	8	Ca	P
0	A4	Varroa infested	1	S	1	1			Cb	P
0	B2	Varroa free	1	C	1	1			Eb	CA
0	B2	Varroa free	1	C			1	8	Ob	CA
0	B2	Varroa free	1	C	1	1			Eb	CA
0	B2	Varroa free	1	C	1	1			Ea	CO
0	B2	Varroa free	1	C			1	8	Oa	CA
0	B2	Varroa free	1	C	1	1			Eb	MIX
0	B2	Varroa free	1	C	1	1			Ob	CO
0	B2	Varroa free	1	C			1	8	Ob	MA
0	B2	Varroa free	1	C			1	8	Ob	CO
0	B2	Varroa free	1	C			1	8	Ob	CO
0	B3	Varroa free	1	C	1	1			Cb	CA
0	B3	Varroa free	1	C	1	1			Ca	CO
0	B3	Varroa free	1	C			1	0	Ea	CA
0	B3	Varroa free	1	C			1	8	Cb	CA
0	B3	Varroa free	1	C			1	8	Cb	CA
0	B3	Varroa free	1	C			1	8	Cb	CO
0	B3	Varroa free	1	C			1	8	Cb	CO
0	B3	Varroa free	1	C			1	8	Cb	CO
0	B3	Varroa free	1	C			1	8	Cb	CO
0	B3	Varroa free	1	C	1	1			Cb	CO
0	B3	Varroa free	1	C	1	1			Ob	CO
0	B3	Varroa free	1	C			1	8	Eb	MIX
0	B3	Varroa free	1	C			1	8	Eb	MIX
0	B3	Varroa free	1	C			1	8	Eb	MIX
0	B3	Varroa free	1	C	1	1			Ob	MIX
0	B3	Varroa free	1	S	1	1			Eb	CA
0	B3	Varroa free	1	S			1	0	Ob	CA
0	B3	Varroa free	1	S	1	1			Eb	CA
0	B3	Varroa free	1	S			1	8	Ob	CA
0	B3	Varroa free	1	S			1	8	Ob	CA
0	B3	Varroa free	1	S			1	8	Ob	CA
0	B3	Varroa free	1	S			1	8	Ob	CA
0	B3	Varroa free	1	S			1	8	Ob	CA
0	B3	Varroa free	1	S	1	1			Eb	CA
0	B3	Varroa free	1	S	1	1			Eb	CA
0	B3	Varroa free	1	S			1	8	Ob	CA
0	B4	Varroa free	1	S			1	8	Eb	P
0	B4	Varroa free	1	S			1	8	Eb	P
0	B4	Varroa free	1	S			1	8	Eb	P
0	B4	Varroa free	1	S			1	8	Eb	P
0	B4	Varroa free	1	S			1	8	Eb	P
0	B4	Varroa free	1	S	1	1			Ob	P
0	B4	Varroa free	1	S	1	1			Ob	P
0	B4	Varroa free	1	S			1	8	Eb	P
0	B4	Varroa free	1	S	1	1			Ob	P
0	B4	Varroa free	1	S			1	8	Eb	P
0	B4	Varroa free	1	S			1	8	Cb	P
0	B4	Varroa free	1	S			1	8	Eb	P
0	B4	Varroa free	1	S			1	8	Eb	P
0	B4	Varroa free	1	S			1	8	Eb	P
0	B4	Varroa free	1	S			1	8	Cb	P
0	B4	Varroa free	1	S			1	8	Cb	CA
0	B4	Varroa free	1	S			1	8	Eb	CA
0	B4	Varroa free	1	S			1	8	Eb	CA
0	B4	Varroa free	1	S			1	8	Eb	CA
0	B4	Varroa free	1	S			1	8	Eb	CA
0	B4	Varroa free	1	S	1	2			Ob	CA
0	B4	Varroa free	1	S	1	1			Ob	CA
0	B4	Varroa free	1	S			1	8	Eb	CA
0	B4	Varroa free	1	S			1	8	Eb	CA
0	B4	Varroa free	1	S			1	8	Eb	CA
0	B4	Varroa free	1	S			1	8	Eb	CA
0	B4	Varroa free	1	S			1	8	Eb	CA
0	B4	Varroa free	1	S	1	1			Ob	CA
0	B4	Varroa free	1	S			1	8	Eb	P
0	B4	Varroa free	1	S			1	8	Cb	P
0	B4	Varroa free	1	S			1	8	Eb	P
0	B4	Varroa free	1	S	1	1			Ob	P
0	B4	Varroa free	1	S			1	8	Eb	P
0	B4	Varroa free	1	S			1	8	Eb	P
0	B4	Varroa free	1	S			1	8	Cb	CA
0	B4	Varroa free	1	S			1	8	Cb	CA
0	B4	Varroa free	1	S			1	8	Eb	P
0	A1	Varroa infested	2	C	1	1			Ca	CA
0	A1	Varroa infested	2	C	1	1			Ca	CA
0	A1	Varroa infested	2	C	1	1			Cb	CA
0	A1	Varroa infested	2	C	1	1			Cb	CA
0	A1	Varroa infested	2	C			1	8	Eb	CA
0	A1	Varroa infested	2	C	1	1			Ea	CA
0	A1	Varroa infested	2	C	1	1			Cb	CA
0	A1	Varroa infested	2	S			1	8	Eb	P
0	A1	Varroa infested	2	S			1	8	Eb	P
0	A1	Varroa infested	2	S			1	8	Eb	P
0	A1	Varroa infested	2	S			1	8	Eb	P
0	A1	Varroa infested	2	S			1	8	Eb	P
0	A1	Varroa infested	2	S			1	8	Eb	P
0	A1	Varroa infested	2	S			1	8	Eb	P
0	A1	Varroa infested	2	S			1		Eb	MA
0	A1	Varroa infested	2	S			1	8	Eb	P
0	A1	Varroa infested	2	S			1	8	Eb	P
0	A1	Varroa infested	2	S			1	8	Eb	P
0	A1	Varroa infested	2	S			1	8	Eb	P
0	A1	Varroa infested	2	S			1	8	Eb	P
0	A1	Varroa infested	2	S			1	8	Eb	P
0	A1	Varroa infested	2	S			1	8	Eb	P
0	A1	Varroa infested	2	S			1	8	Eb	P
0	A3	Varroa infested	2	C	1	1			Ca	CO
0	A3	Varroa infested	2	C	1	1			Ca	CO
0	A3	Varroa infested	2	C	1	1			Ca	CO
0	A3	Varroa infested	2	C	1	1			Oa	CO
0	A3	Varroa infested	2	C	1	1			Ca	CO
0	A3	Varroa infested	2	S			1	8	Eb	CA
0	A3	Varroa infested	2	S			1	8	Eb	CA
0	A3	Varroa infested	2	S			1	8	Eb	CA
0	A3	Varroa infested	2	S			1	8	Eb	CA
0	A3	Varroa infested	2	S			1	8	Eb	MIX
0	A3	Varroa infested	2	S			1	8	Eb	CA
0	A3	Varroa infested	2	S			1	8	Eb	P
0	A3	Varroa infested	2	S			1	8	Cb	P
0	A3	Varroa infested	2	S			1	8	Eb	CA
0	A3	Varroa infested	2	S			1	8	Eb	P
0	A3	Varroa infested	2	S			1	8	Eb	CA
0	A3	Varroa infested	2	S			1	8	Eb	P
0	A3	Varroa infested	2	S			1	8	Eb	CA
0	A3	Varroa infested	2	S			1	8	Eb	CA
0	A3	Varroa infested	2	S			1	8	Eb	P
0	A3	Varroa infested	2	S			1	8	Eb	CA
0	A3	Varroa infested	2	S			1	8	Eb	P
0	A3	Varroa infested	2	S			1	8	Ea	MIX
0	A3	Varroa infested	2	S			1	8	Eb	CA
0	A3	Varroa infested	2	S			1	8	Eb	P
0	A3	Varroa infested	2	S			1	8	Eb	P
0	A3	Varroa infested	2	S			1	8	Eb	CA
0	A3	Varroa infested	2	S			1	8	Eb	CA
0	A3	Varroa infested	2	S			1	8	Eb	P
0	A3	Varroa infested	2	S			1	8	Eb	CA
0	A3	Varroa infested	2	S			1	8	Eb	CA
0	A3	Varroa infested	2	S			1	8	Eb	P
0	A3	Varroa infested	2	S			1	8	Eb	P
0	A3	Varroa infested	2	S			1	8	Eb	CA
0	A3	Varroa infested	2	S			1	8	Eb	CA
0	A3	Varroa infested	2	S			1	8	Eb	CA
0	A3	Varroa infested	2	S			1	8	Eb	P
0	A3	Varroa infested	2	S			1	8	Ca	P
0	A3	Varroa infested	2	S			1	8	Eb	CA
0	A3	Varroa infested	2	S			1	8	Eb	CA
0	A3	Varroa infested	2	S			1	8	Eb	P
0	A3	Varroa infested	2	S			1	8	Cb	P
0	A3	Varroa infested	2	S			1	8	Ea	P
0	A3	Varroa infested	2	S			1	8	Cb	P
0	A3	Varroa infested	2	S			1	8	Eb	P
0	A3	Varroa infested	2	S	1	1			Cb	P
0	A3	Varroa infested	2	S			1	8	Eb	P
0	A3	Varroa infested	2	S			1	8	Ea	P
0	A3	Varroa infested	2	S			1	8	Eb	CA
0	A3	Varroa infested	2	S			1	8	Eb	P
0	A3	Varroa infested	2	S			1	8	Cb	P
0	A3	Varroa infested	2	S			1	8	Cb	P
0	A3	Varroa infested	2	S			1	8	Eb	P
0	A3	Varroa infested	2	S			1	8	Eb	P
0	A3	Varroa infested	2	S			1	8	Eb	CA
0	A3	Varroa infested	2	S			1	8	Eb	CA
0	A3	Varroa infested	2	S			1	8	Eb	CA
0	A3	Varroa infested	2	S			1	8	Eb	P
0	A3	Varroa infested	2	S			1	8	Eb	P
0	A3	Varroa infested	2	S			1	8	Eb	CA
0	A3	Varroa infested	2	S			1	8	Eb	CA
0	A3	Varroa infested	2	S			1	8	Eb	CA
0	A3	Varroa infested	2	S			1	8	Eb	P
0	A3	Varroa infested	2	S			1	8	Cb	P
0	A3	Varroa infested	2	S			1	8	Eb	P
0	A3	Varroa infested	2	S			1	8	Eb	CA
0	A3	Varroa infested	2	S			1	8	Eb	CA
0	A3	Varroa infested	2	S			1	8	Eb	CA
0	A3	Varroa infested	2	S			1	8	Eb	CA
0	A3	Varroa infested	2	S			1	8	Eb	CA
0	A3	Varroa infested	2	S			1	8	Ca	P
0	A3	Varroa infested	2	S			1	8	Ca	P
0	A3	Varroa infested	2	S			1	8	Eb	CA
0	A3	Varroa infested	2	S			1	8	Eb	CA
0	A3	Varroa infested	2	S			1	8	Ea	CA
0	A3	Varroa infested	2	S			1	8	Eb	CA
0	A3	Varroa infested	2	S			1	8	Eb	P
0	A3	Varroa infested	2	S			1	8	Ea	P
0	A3	Varroa infested	2	S			1	8	Eb	P
0	A3	Varroa infested	2	S			1	8	Eb	P
0	A3	Varroa infested	2	S			1	8	Eb	CA
0	A3	Varroa infested	2	S			1	8	Eb	CA
0	A3	Varroa infested	2	S			1	8	Eb	CA
0	A4	Varroa infested	2	C	1	1			Ca	CO
0	A4	Varroa infested	2	S			1	8	Ob	MA
0	A4	Varroa infested	2	S			1	8	Ob	MA
0	A4	Varroa infested	2	S			1	0	Eb	MIX
0	A4	Varroa infested	2	S	1	1			Eb	MIX
0	B2	Varroa free	2	C			1	8	Eb	MIX
0	B2	Varroa free	2	C			1	8	Eb	MIX
0	B2	Varroa free	2	C			1	8	Eb	CO
0	B2	Varroa free	2	C			1	8	Eb	CO
0	B2	Varroa free	2	C			1	8	Eb	MIX
0	B2	Varroa free	2	C	1	1			Ob	MA
0	B2	Varroa free	2	C			1	8	Eb	CO
0	B2	Varroa free	2	C			1	8	Cb	MIX
0	B2	Varroa free	2	C			1	8	Eb	CO
0	B2	Varroa free	2	C			1	8	Cb	MA
0	B2	Varroa free	2	C			1	8	Eb	CA
0	B2	Varroa free	2	C			1	8	Ob	MO
0	B2	Varroa free	2	C			1	8	Eb	CA
0	B2	Varroa free	2	C			1	8	Eb	CA
0	B2	Varroa free	2	C			1	8	Cb	CO
0	B2	Varroa free	2	C			1	8	Ob	MO
0	B2	Varroa free	2	C			1	8	Eb	CO
0	B2	Varroa free	2	C			1	8	Eb	CA
0	B2	Varroa free	2	C			1	8	Eb	CA
0	B2	Varroa free	2	C			1	8	Eb	CO
0	B2	Varroa free	2	C			1	8	Eb	CO
0	B2	Varroa free	2	C			1	8	Eb	CO
0	B2	Varroa free	2	C			1	8	Eb	CO
0	B2	Varroa free	2	C			1	8	Eb	CA
0	B2	Varroa free	2	C			1	8	Eb	CA
0	B2	Varroa free	2	C			1	8	Eb	CO
0	B2	Varroa free	2	C			1	8	Eb	CO
0	B2	Varroa free	2	C			1	8	Eb	CO
0	B2	Varroa free	2	C			1	8	Eb	CO
0	B2	Varroa free	2	C			1	8	Eb	CA
0	B2	Varroa free	2	C			1	8	Eb	CA
0	B2	Varroa free	2	C			1	8	Eb	CO
0	B2	Varroa free	2	C	1	1			Cb	CA
0	B2	Varroa free	2	C			1	8	Eb	CA
0	B2	Varroa free	2	C			1	8	Eb	CO
0	B2	Varroa free	2	C			1	8	Eb	CA
0	B2	Varroa free	2	C	1	1			Cb	CO
0	B2	Varroa free	2	C			1	8	Eb	CA
0	B2	Varroa free	2	C			1	8	Eb	CO
0	B2	Varroa free	2	C			1	8	Eb	CA
0	B2	Varroa free	2	S			1	0	Ob	MA
0	B2	Varroa free	2	S			1	8	Ob	MA
0	B2	Varroa free	2	S			1	8	Ob	MA
0	B2	Varroa free	2	S			1	8	Cb	MA
0	B2	Varroa free	2	S			1	8	Ob	MA
0	B2	Varroa free	2	S			1	8	Cb	MA
0	B2	Varroa free	2	S			1	8	Cb	MA
0	B2	Varroa free	2	S			1	8	Cb	MA
0	B2	Varroa free	2	S	1	1			Eb	MA
0	B2	Varroa free	2	S	1	2			Eb	MA
0	B2	Varroa free	2	S			1	8	Cb	MA
0	B2	Varroa free	2	S			1	8	Cb	MA
0	B3	Varroa free	2	C			1	8	Cb	CA
0	B3	Varroa free	2	C			1	8	Cb	CO
0	B3	Varroa free	2	C			1	8	Cb	CO
0	B3	Varroa free	2	C			1	8	Eb	CO
0	B3	Varroa free	2	C			1	8	Eb	CO
0	B3	Varroa free	2	C			1	8	Cb	CO
0	B3	Varroa free	2	C			1	8	Cb	CA
0	B3	Varroa free	2	C			1	8	Cb	CA
0	B3	Varroa free	2	C			1	8	Cb	CA
0	B3	Varroa free	2	C			1	8	Eb	CA
0	B3	Varroa free	2	C			1	8	Eb	CA
0	B3	Varroa free	2	C			1	8	Cb	CA
0	B3	Varroa free	2	C			1	8	Eb	CA
0	B3	Varroa free	2	C			1	8	Cb	CA
0	B3	Varroa free	2	C			1	8	Cb	CA
0	B3	Varroa free	2	C			1	8	Eb	CA
0	B3	Varroa free	2	C			1	8	Eb	CA
0	B3	Varroa free	2	C			1	8	Cb	CA
0	B3	Varroa free	2	C			1	8	Ca	CA
0	B3	Varroa free	2	C			1	8	Cb	CA
0	B3	Varroa free	2	C			1	8	Cb	CA
0	B3	Varroa free	2	C			1	8	Eb	CA
0	B3	Varroa free	2	C			1	8	Cb	CA
0	B3	Varroa free	2	C			1	8	Cb	CA
0	B3	Varroa free	2	C	1	1			Cb	CO
0	B3	Varroa free	2	C			1	8	Cb	CA
0	B3	Varroa free	2	C			1	8	Cb	CA
0	B3	Varroa free	2	C			1	8	Ca	CA
0	B3	Varroa free	2	C			1	8	Ca	CA
0	B3	Varroa free	2	C			1	8	Cb	CA
0	B3	Varroa free	2	C			1	8	Cb	CA
0	B3	Varroa free	2	C			1	8	Eb	CA
0	B3	Varroa free	2	C			1	8	Cb	CA
0	B3	Varroa free	2	C			1	8	Ca	CA
0	B3	Varroa free	2	C			1	8	Cb	CA
0	B3	Varroa free	2	C			1	8	Eb	CA
0	B3	Varroa free	2	C			1	8	Eb	CA
0	B3	Varroa free	2	C			1	8	Eb	CA
0	B3	Varroa free	2	C			1	8	Cb	CA
0	B3	Varroa free	2	C			1	8	Cb	CA
0	B3	Varroa free	2	C			1	8	Cb	CA
0	B3	Varroa free	2	C			1	8	Cb	CA
0	B3	Varroa free	2	C			1	8	Cb	CA
0	B3	Varroa free	2	C			1	8	Cb	CA
0	B3	Varroa free	2	C			1	8	Cb	CA
0	B3	Varroa free	2	C			1	8	Eb	CA
0	B3	Varroa free	2	C			1	8	Eb	CA
0	B3	Varroa free	2	C			1	8	Cb	CA
0	B3	Varroa free	2	C			1	8	Cb	CA
0	B3	Varroa free	2	C			1	8	Eb	CA
0	B3	Varroa free	2	S			1	8	Ob	MA
0	B3	Varroa free	2	S			1	8	Ob	MA
0	B3	Varroa free	2	S			1	8	Oa	MA
0	B3	Varroa free	2	S			1	8	Ob	MA
0	B3	Varroa free	2	S			1	8	Ob	CA
0	B3	Varroa free	2	S			1	8	Cb	MA
0	B3	Varroa free	2	S			1	8	Cb	MA
0	B3	Varroa free	2	S			1	8	Cb	MA
0	B4	Varroa free	2	C			1	8	Oa	CO
0	B4	Varroa free	2	S	1	1			Cb	P
0	B4	Varroa free	2	S	1	1			Cb	P
0	A1	Varroa infested	3	C	1	1			Cb	CA
0	A1	Varroa infested	3	C	1	1			Ea	CA
0	A1	Varroa infested	3	C	1	2			Ob	CA
0	A1	Varroa infested	3	C	1	1			Cb	CA
0	A1	Varroa infested	3	C			1	8	Ob	CA
0	A1	Varroa infested	3	C	1	1			Cb	CA
0	A1	Varroa infested	3	S			1	8	Eb	P
0	A3	Varroa infested	3	S			1	8	Eb	CA
0	A3	Varroa infested	3	S			1	8	Eb	CA
0	A3	Varroa infested	3	S			1	8	Eb	CA
0	A3	Varroa infested	3	S			1	8	Eb	CA
0	A3	Varroa infested	3	S			1	8	Eb	CA
0	A3	Varroa infested	3	S			1	8	Eb	P
0	A3	Varroa infested	3	S			1	8	Eb	CA
0	A3	Varroa infested	3	S			1	8	Eb	P
0	A3	Varroa infested	3	S	1	1			Eb	CA
0	A3	Varroa infested	3	S			1	8	Eb	P
0	A3	Varroa infested	3	S			1	8	Ea	P
0	A3	Varroa infested	3	S			1	8	Ea	P
0	A3	Varroa infested	3	S			1	8	Eb	CA
0	A3	Varroa infested	3	S			1	8	Eb	CA
0	A3	Varroa infested	3	S			1	8	Eb	P
0	A3	Varroa infested	3	S			1	8	Eb	CA
0	A3	Varroa infested	3	S			1	8	Eb	CA
0	A3	Varroa infested	3	S			1	8	Eb	P
0	A3	Varroa infested	3	S			1	8	Eb	CA
0	A3	Varroa infested	3	S			1	8	Eb	CA
0	A3	Varroa infested	3	S			1	8	Eb	CA
0	A3	Varroa infested	3	S			1	8	Eb	CA
0	A3	Varroa infested	3	S			1	8	Eb	CA
0	A3	Varroa infested	3	S			1	8	Eb	P
0	A3	Varroa infested	3	S			1	8	Eb	CA
0	A3	Varroa infested	3	S			1	8	Eb	CA
0	A3	Varroa infested	3	S			1	8	Eb	P
0	A3	Varroa infested	3	S			1	8	Eb	P
0	A4	Varroa infested	3	C	1	1			Ob	CO
0	A4	Varroa infested	3	C	1	1			Cb	CO
0	A4	Varroa infested	3	C	1	1			Ea	CA
0	B2	Varroa free	3	C	1	1			Ea	MIX
0	B2	Varroa free	3	C					Ea	CO
0	B2	Varroa free	3	C	1	1			Ea	CO
0	B2	Varroa free	3	C	1	1			Cb	CO
0	B2	Varroa free	3	C	1	1			Cb	CO
0	B2	Varroa free	3	C	1	1			Cb	CO
0	B2	Varroa free	3	C	1	1			Cb	CO
0	B2	Varroa free	3	C	1	1			Cb	CO
0	B2	Varroa free	3	C	1	1			Ca	CA
0	B2	Varroa free	3	C	1	1			Ca	CA
0	B2	Varroa free	3	S	1	1			Cb	MA
0	B2	Varroa free	3	S			1	0	Ob	MA
0	B2	Varroa free	3	S			1	0	Cb	MA
0	B2	Varroa free	3	S			1	0	Cb	CA
0	B2	Varroa free	3	S					Cb	CA
0	B2	Varroa free	3	S	1	1			Cb	CA
0	B3	Varroa free	3	C			1	8	Cb	CO
0	B3	Varroa free	3	C			1	8	Cb	CO
0	B3	Varroa free	3	C			1	8	Eb	CO
0	B3	Varroa free	3	C			1	8	Cb	CO
0	B3	Varroa free	3	C			1	8	Cb	CO
0	B3	Varroa free	3	C			1	8	Eb	CA
0	B3	Varroa free	3	C			1	8	Cb	CO
0	B3	Varroa free	3	C			1	8	Cb	CO
0	B3	Varroa free	3	C			1	8	Eb	CO
0	B3	Varroa free	3	C			1	8	Eb	CO
0	B3	Varroa free	3	C			1	8	Eb	CA
0	B3	Varroa free	3	C			1	8	Eb	CO
0	B3	Varroa free	3	C			1	8	Eb	CO
0	B3	Varroa free	3	C			1	8	Cb	CO
0	B3	Varroa free	3	C			1	8	Cb	CO
0	B3	Varroa free	3	C			1	8	Eb	CO
0	B3	Varroa free	3	C			1	8	Eb	CO
0	B3	Varroa free	3	C			1	8	Eb	CO
0	B3	Varroa free	3	C			1	8	Eb	CO
0	B3	Varroa free	3	C			1	8	Eb	CO
0	B3	Varroa free	3	C			1	8	Eb	CO
0	B3	Varroa free	3	C			1	8	Eb	CO
0	B4	Varroa free	3	C					Ea	CO
0	B4	Varroa free	3	C			1	8	Cb	CO
0	B4	Varroa free	3	C			1	8	Cb	CO
0	B4	Varroa free	3	C			1	8	Ob	CA
0	B4	Varroa free	3	C			1	8	Cb	CO
0	B4	Varroa free	3	S					Cb	P
0	B4	Varroa free	3	S	1	1			Cb	P
2	B3	Varroa free	2	C			1	8	Cb	CA
2	B3	Varroa free	2	C			1	8	Cb	CA
2	B3	Varroa free	2	C			1	8	Cb	CA
2	B3	Varroa free	2	C			1	8	Cb	CA
2	B3	Varroa free	2	C			1	8	Cb	CA
2	B3	Varroa free	2	C			1	8	Cb	CA
2	B3	Varroa free	2	C			1	8	Eb	CA
2	B3	Varroa free	2	C			1	8	Eb	CA
2	B3	Varroa free	2	C			1	8	Eb	CA
2	B3	Varroa free	2	C			1	8	Ca	CA
2	B3	Varroa free	2	C			1	8	Cb	CA
2	B3	Varroa free	2	C			1	8	Cb	CA
2	B3	Varroa free	2	C			1	8	Ca	CA
2	B3	Varroa free	2	C			1	8	Cb	CA
2	B3	Varroa free	2	C			1	8	Eb	CA
2	B3	Varroa free	2	C			1	8	Cb	CA
2	B3	Varroa free	2	C			1	8	Cb	CA
2	B3	Varroa free	2	C			1	8	Eb	CA
2	B3	Varroa free	2	C			1	8	Eb	CA
2	B3	Varroa free	2	C			1	8	Eb	CA
2	B3	Varroa free	2	C			1	8	Cb	CA
2	B3	Varroa free	2	C			1	8	Eb	CA
2	B3	Varroa free	2	C			1	8	Cb	CA
2	B3	Varroa free	2	C			1	8	Ca	CA
2	B3	Varroa free	2	C			1	8	Cb	CA
2	B3	Varroa free	2	C			1	8	Eb	CA
2	B3	Varroa free	2	C			1	8	Eb	CA
2	B3	Varroa free	2	C			1	8	Cb	CA
2	B3	Varroa free	2	C			1	8	Cb	CA
2	B3	Varroa free	2	C			1	8	Cb	CA
2	B3	Varroa free	2	C			1	8	Cb	CA
2	B3	Varroa free	2	C			1	8	Cb	CA
2	B3	Varroa free	2	C			1	8	Cb	CA
2	B3	Varroa free	2	C			1	8	Eb	CA
2	B3	Varroa free	2	C			1	8	Eb	CA
2	B3	Varroa free	2	C			1	8	Eb	CA
2	B3	Varroa free	2	C			1	8	Eb	CA
2	B3	Varroa free	2	C			1	8	Ea	CO
2	B3	Varroa free	2	C			1	8	Cb	CO
2	B3	Varroa free	2	C			1	8	Cb	CO
2	B3	Varroa free	2	S					Cb	PMA
2	B3	Varroa free	2	S			1	8	Ob	MA
2	B3	Varroa free	2	S			1	8	Ob	P
2	B3	Varroa free	2	S			1	8	Ca	P
2	B3	Varroa free	2	S			1	8	Oa	MA
2	B3	Varroa free	2	S	1	1			Eb	P
2	B3	Varroa free	2	S			1	8	Ob	MA
2	B3	Varroa free	2	S					Ea	P
2	B4	Varroa free	2	C					Cb	CO
2	B4	Varroa free	2	C			1	8	Ob	CO
2	B4	Varroa free	2	C	1	1			Cb	CA
2	B4	Varroa free	2	C			1	8	Oa	CO
2	B4	Varroa free	2	C			1	8	Ea	CO
2	B4	Varroa free	2	S			1	8	Cb	MA
2	B4	Varroa free	2	S			1	8	Eb	MA
2	B4	Varroa free	2	S			1	0	Ob	MA
2	B4	Varroa free	2	S			1	8	Cb	MA
2	B4	Varroa free	2	S			1	8	Cb	MA
2	B4	Varroa free	2	S			1	8	Cb	MA
2	B4	Varroa free	2	S			1	8	Eb	MA
2	B4	Varroa free	2	S	1	1			Cb	MA
2	B4	Varroa free	2	S			1	8	Eb	MA
2	B4	Varroa free	2	S			1	8	Eb	MA
2	B4	Varroa free	2	S			1	8	Eb	MA
2	B2	Varroa free	2	C			1	8	Cb	CA
2	B2	Varroa free	2	C			1	8	Eb	CA
2	B2	Varroa free	2	C			1	8	Eb	CA
2	B2	Varroa free	2	C			1	8	Eb	CA
2	B2	Varroa free	2	C			1	8	Eb	CA
2	B2	Varroa free	2	C			1	8	Eb	CA
2	B2	Varroa free	2	C			1	8	Eb	CA
2	B2	Varroa free	2	C	1	1			Cb	CA
2	B2	Varroa free	2	C			1	8	Eb	CA
2	B2	Varroa free	2	C			1	8	Eb	CA
2	B2	Varroa free	2	C			1	8	Eb	CA
2	B2	Varroa free	2	C			1	8	Eb	CO
2	B2	Varroa free	2	C	1	1			Cb	CA
2	B2	Varroa free	2	C			1	8	Eb	CA
2	B2	Varroa free	2	C	1	1			Ob	CA
2	B2	Varroa free	2	S			1	8	Cb	CA
2	B2	Varroa free	2	S			1	8	Cb	CA
2	B2	Varroa free	2	S	1	1			Cb	MA
2	B2	Varroa free	2	S			1	8	Ob	P
2	B2	Varroa free	2	S			1	0	Cb	P
2	B2	Varroa free	2	S	1	1			Eb	MA
2	A3	Varroa infested	3	C	1	1			Cb	CA
2	A3	Varroa infested	3	C			1	8	Ob	CA
2	A3	Varroa infested	3	C	1	1			Cb	CA
2	A3	Varroa infested	3	C			1	8	Ob	CO
2	A3	Varroa infested	3	C	1	1			Ob	CA
2	A3	Varroa infested	3	C			1	8	Ob	CO
2	A3	Varroa infested	3	C	1	1			Ob	CA
2	A3	Varroa infested	3	C	1	1			Ob	CA
2	A3	Varroa infested	3	C	1	1			Ob	CA
2	A3	Varroa infested	3	C	1	1			Ob	CA
2	A3	Varroa infested	3	C	1	1			Ob	CA
2	A3	Varroa infested	3	C	1	1			Ob	CA
2	A3	Varroa infested	3	C	1	1			Ob	CO
2	A3	Varroa infested	3	C	1	1			Ob	CO
2	A3	Varroa infested	3	C	1	1			Ob	CA
2	A3	Varroa infested	3	S	1	1			Eb	CA
2	A4	Varroa infested	3	S	1	1			Eb	MIX
2	A1	Varroa infested	3	C	1	1			Cb	CA
2	A1	Varroa infested	3	C	1	1			Cb	CA
2	A1	Varroa infested	3	C	1	1			Cb	CA
2	A1	Varroa infested	3	C			1	0	Ea	CA
2	A1	Varroa infested	3	C			1	8	Ea	CA
2	A1	Varroa infested	3	C	1	1			Cb	CA
2	A1	Varroa infested	3	S			1	8	Eb	CA
2	A1	Varroa infested	3	S			1	8	Eb	CA
2	A1	Varroa infested	3	S					Oa	MO
2	A1	Varroa infested	3	S	1	1			Cb	CA
2	A1	Varroa infested	3	S	1	1			Oa	MO
2	A1	Varroa infested	3	S	1	1			Eb	CA
2	A1	Varroa infested	3	S			1	8	Eb	CA
2	A1	Varroa infested	3	S			1	8	Eb	CA
2	B3	Varroa free	3	C			1	8	Cb	CA
2	B3	Varroa free	3	C			1	8	Eb	CA
2	B3	Varroa free	3	C			1	8	Eb	CA
2	B3	Varroa free	3	C			1	8	Eb	CA
2	B3	Varroa free	3	C			1	8	Cb	CA
2	B3	Varroa free	3	C			1	8	Cb	CA
2	B3	Varroa free	3	C			1	8	Cb	CA
2	B3	Varroa free	3	C			1	8	Cb	CA
2	B3	Varroa free	3	C			1	8	Cb	CA
2	B3	Varroa free	3	C			1	8	Eb	CO
2	B3	Varroa free	3	C			1	8	Eb	CO
2	B3	Varroa free	3	C			1	8	Cb	CO
2	B3	Varroa free	3	C			1	8	Cb	CO
2	B3	Varroa free	3	C			1	8	Cb	CO
2	B3	Varroa free	3	C			1	8	Cb	CO
2	B3	Varroa free	3	C			1	8	Cb	CO
2	B3	Varroa free	3	C			1	8	Cb	CO
2	B3	Varroa free	3	C			1	8	Cb	CA
2	B3	Varroa free	3	C			1	8	Cb	CA
2	B4	Varroa free	3	C					Cb	CO
2	B4	Varroa free	3	C	1	1			Cb	CO
2	B4	Varroa free	3	C					Cb	CO
2	B4	Varroa free	3	C	1	1			Cb	CO
2	B4	Varroa free	3	C	1	1			Cb	CO
2	B4	Varroa free	3	C					Ea	CO
2	B4	Varroa free	3	C	1	1			Ea	CO
2	B4	Varroa free	3	S			1	8	Cb	CA
2	B4	Varroa free	3	S			1	8	Eb	CA
2	B4	Varroa free	3	S			1	8	Eb	CA
2	B4	Varroa free	3	S			1	8	Cb	CA
2	B4	Varroa free	3	S			1	8	Cb	CA
2	B4	Varroa free	3	S			1	8	Cb	CA
2	B2	Varroa free	3	C			1	8	Eb	CA
2	B2	Varroa free	3	C					Ea	CO
2	B2	Varroa free	3	C	1	1			Ea	CO
2	B2	Varroa free	3	C	1	1			Ca	CO
2	B2	Varroa free	3	C			1	8	Eb	CA
2	B2	Varroa free	3	C					Eb	CA
2	B2	Varroa free	3	C			1	8	Ob	CO
2	B2	Varroa free	3	C			1	8	Ob	CA
2	B2	Varroa free	3	C					Oa	CO
2	B2	Varroa free	3	C	1	1			Oa	CO
2	B2	Varroa free	3	S	1	1			Oa	MO

## Sheet: Code dataset pred. 1, 2, 3
Timeslot	Type frame	Frame position respect to the hive entrance	Frame substrate type	NOTE=
1= morning	S = food store	Ea = sixth near the hive entrance (up)	CA = uncapped brood	CO + CA = brood
2= afternoon	C= brood	Eb = sixth near the hive entrance (down)	CO = capped brood	P + MA + MO = food store
3= evening		Ca = central sixth (up)	MIX = brood + food store
		Cb= central sixth (down)	P = pollen
		Oa= sixth opposite the entrance (up)	MA = uncapped honey
		Ob= sixth opposite the entrance (down)	MO = capped honey

## Sheet: Dataset prediction 4
Cage	ID	Allogrooming	Antennation	Trophallaxis	Role	infection	Group	Experiment	combine
CA	100R	0	3	3	Actor	V0	Varroa-free	A	ActorV0Varroa-free
CA	10B	0	12	8	Actor	V0	Varroa-free	A	ActorV0Varroa-free
CA	30B	0	4	1	Actor	V0	Varroa-free	A	ActorV0Varroa-free
CA	41B	0	0	0	Actor	V0	Varroa-free	A	ActorV0Varroa-free
CA	45G	6	9	7	Actor	V0	Varroa-free	A	ActorV0Varroa-free
CA	58G	2	8	5	Actor	V0	Varroa-free	A	ActorV0Varroa-free
CA	61G	0	3	2	Actor	V0	Varroa-free	A	ActorV0Varroa-free
CA	64B	0	2	1	Actor	V0	Varroa-free	A	ActorV0Varroa-free
CA	81R	1	1	0	Actor	V0	Varroa-free	A	ActorV0Varroa-free
CA	87R	2	11	8	Actor	V0	Varroa-free	A	ActorV0Varroa-free
CA	88G	2	12	11	Actor	V0	Varroa-free	A	ActorV0Varroa-free
CA	93R	0	3	1	Actor	V0	Varroa-free	A	ActorV0Varroa-free
CB	12G	0	3	2	Actor	V0	Varroa-free	A	ActorV0Varroa-free
CB	20G	1	12	6	Actor	V0	Varroa-free	A	ActorV0Varroa-free
CB	29G	0	3	1	Actor	V0	Varroa-free	A	ActorV0Varroa-free
CB	39B	0	3	3	Actor	V0	Varroa-free	A	ActorV0Varroa-free
CB	47R	1	4	4	Actor	V0	Varroa-free	A	ActorV0Varroa-free
CB	48B	0	4	4	Actor	V0	Varroa-free	A	ActorV0Varroa-free
CB	54R	2	8	8	Actor	V0	Varroa-free	A	ActorV0Varroa-free
CB	65G	1	5	2	Actor	V0	Varroa-free	A	ActorV0Varroa-free
CB	73B	2	8	6	Actor	V0	Varroa-free	A	ActorV0Varroa-free
CB	76R	3	13	9	Actor	V0	Varroa-free	A	ActorV0Varroa-free
CB	96R	1	9	6	Actor	V0	Varroa-free	A	ActorV0Varroa-free
CB	98B	0	4	1	Actor	V0	Varroa-free	A	ActorV0Varroa-free
CC	21B	0	7	6	Actor	V0	Varroa-free	A	ActorV0Varroa-free
CC	24B	0	7	2	Actor	V0	Varroa-free	A	ActorV0Varroa-free
CC	25G	0	7	6	Actor	V0	Varroa-free	A	ActorV0Varroa-free
CC	26G	0	5	3	Actor	V0	Varroa-free	A	ActorV0Varroa-free
CC	40B	1	6	3	Actor	V0	Varroa-free	A	ActorV0Varroa-free
CC	4B	1	11	9	Actor	V0	Varroa-free	A	ActorV0Varroa-free
CC	55R	4	8	4	Actor	V0	Varroa-free	A	ActorV0Varroa-free
CC	64G	0	0	0	Actor	V0	Varroa-free	A	ActorV0Varroa-free
CC	70G	0	7	3	Actor	V0	Varroa-free	A	ActorV0Varroa-free
CC	73R	3	9	5	Actor	V0	Varroa-free	A	ActorV0Varroa-free
CC	82R	2	5	2	Actor	V0	Varroa-free	A	ActorV0Varroa-free
CC	86R	1	9	4	Actor	V0	Varroa-free	A	ActorV0Varroa-free
CD	22R	5	20	21	Actor	V0	Varroa-free	B	ActorV0Varroa-free
CD	28B	0	4	5	Actor	V0	Varroa-free	B	ActorV0Varroa-free
CD	31B	0	4	3	Actor	V0	Varroa-free	B	ActorV0Varroa-free
CD	32B	2	6	4	Actor	V0	Varroa-free	B	ActorV0Varroa-free
CD	34B	0	1	0	Actor	V0	Varroa-free	B	ActorV0Varroa-free
CD	39R	2	3	6	Actor	V0	Varroa-free	B	ActorV0Varroa-free
CD	43G	1	7	2	Actor	V0	Varroa-free	B	ActorV0Varroa-free
CD	47G	2	21	26	Actor	V0	Varroa-free	B	ActorV0Varroa-free
CD	51G	4	24	20	Actor	V0	Varroa-free	B	ActorV0Varroa-free
CD	67R	2	1	0	Actor	V0	Varroa-free	B	ActorV0Varroa-free
CD	7R	0	0	0	Actor	V0	Varroa-free	B	ActorV0Varroa-free
CD	83G	0	12	6	Actor	V0	Varroa-free	B	ActorV0Varroa-free
CE	13B	1	12	8	Actor	V0	Varroa-free	B	ActorV0Varroa-free
CE	1R	0	6	6	Actor	V0	Varroa-free	B	ActorV0Varroa-free
CE	20R	1	15	9	Actor	V0	Varroa-free	B	ActorV0Varroa-free
CE	26R	0	16	13	Actor	V0	Varroa-free	B	ActorV0Varroa-free
CE	46B	2	14	11	Actor	V0	Varroa-free	B	ActorV0Varroa-free
CE	46G	2	24	15	Actor	V0	Varroa-free	B	ActorV0Varroa-free
CE	50B	2	22	20	Actor	V0	Varroa-free	B	ActorV0Varroa-free
CE	55G	3	16	9	Actor	V0	Varroa-free	B	ActorV0Varroa-free
CE	62R	0	4	3	Actor	V0	Varroa-free	B	ActorV0Varroa-free
CE	63G	0	13	11	Actor	V0	Varroa-free	B	ActorV0Varroa-free
CE	69B	3	24	18	Actor	V0	Varroa-free	B	ActorV0Varroa-free
CE	84G	2	32	26	Actor	V0	Varroa-free	B	ActorV0Varroa-free
CF	11B	1	6	4	Actor	V0	Varroa-free	B	ActorV0Varroa-free
CF	16R	0	4	3	Actor	V0	Varroa-free	B	ActorV0Varroa-free
CF	22G	0	7	3	Actor	V0	Varroa-free	B	ActorV0Varroa-free
CF	25B	0	4	3	Actor	V0	Varroa-free	B	ActorV0Varroa-free
CF	28R	0	15	8	Actor	V0	Varroa-free	B	ActorV0Varroa-free
CF	38G	6	22	19	Actor	V0	Varroa-free	B	ActorV0Varroa-free
CF	54G	0	3	3	Actor	V0	Varroa-free	B	ActorV0Varroa-free
CF	68B	1	11	5	Actor	V0	Varroa-free	B	ActorV0Varroa-free
CF	71B	4	22	14	Actor	V0	Varroa-free	B	ActorV0Varroa-free
CF	72R	0	9	8	Actor	V0	Varroa-free	B	ActorV0Varroa-free
CF	96G	0	9	4	Actor	V0	Varroa-free	B	ActorV0Varroa-free
CF	9R	0	0	0	Actor	V0	Varroa-free	B	ActorV0Varroa-free
CG	27R	4	16	12	Actor	V0	Varroa-free	C	ActorV0Varroa-free
CG	31G	1	18	16	Actor	V0	Varroa-free	C	ActorV0Varroa-free
CG	32G	1	15	11	Actor	V0	Varroa-free	C	ActorV0Varroa-free
CG	37G	1	23	16	Actor	V0	Varroa-free	C	ActorV0Varroa-free
CG	41R	0	23	14	Actor	V0	Varroa-free	C	ActorV0Varroa-free
CG	44B	2	26	19	Actor	V0	Varroa-free	C	ActorV0Varroa-free
CG	57R	0	8	6	Actor	V0	Varroa-free	C	ActorV0Varroa-free
CG	63B	0	22	20	Actor	V0	Varroa-free	C	ActorV0Varroa-free
CG	63R	0	18	14	Actor	V0	Varroa-free	C	ActorV0Varroa-free
CG	66G	4	24	16	Actor	V0	Varroa-free	C	ActorV0Varroa-free
CG	74B	16	22	19	Actor	V0	Varroa-free	C	ActorV0Varroa-free
CG	99B	0	4	1	Actor	V0	Varroa-free	C	ActorV0Varroa-free
CH	19G	1	10	6	Actor	V0	Varroa-free	C	ActorV0Varroa-free
CH	28G	3	31	28	Actor	V0	Varroa-free	C	ActorV0Varroa-free
CH	33R	0	11	11	Actor	V0	Varroa-free	C	ActorV0Varroa-free
CH	35B	0	5	2	Actor	V0	Varroa-free	C	ActorV0Varroa-free
CH	38B	1	16	12	Actor	V0	Varroa-free	C	ActorV0Varroa-free
CH	42B	10	18	13	Actor	V0	Varroa-free	C	ActorV0Varroa-free
CH	47B	0	16	10	Actor	V0	Varroa-free	C	ActorV0Varroa-free
CH	51G	1	26	21	Actor	V0	Varroa-free	C	ActorV0Varroa-free
CH	59R	1	12	10	Actor	V0	Varroa-free	C	ActorV0Varroa-free
CH	65R	6	26	21	Actor	V0	Varroa-free	C	ActorV0Varroa-free
CH	69R	0	11	6	Actor	V0	Varroa-free	C	ActorV0Varroa-free
CH	9G	1	12	7	Actor	V0	Varroa-free	C	ActorV0Varroa-free
CI	10G	0	2	2	Actor	V0	Varroa-free	C	ActorV0Varroa-free
CI	26B	0	8	7	Actor	V0	Varroa-free	C	ActorV0Varroa-free
CI	42R	2	14	12	Actor	V0	Varroa-free	C	ActorV0Varroa-free
CI	53B	9	18	15	Actor	V0	Varroa-free	C	ActorV0Varroa-free
CI	58R	3	19	16	Actor	V0	Varroa-free	C	ActorV0Varroa-free
CI	64G	1	18	15	Actor	V0	Varroa-free	C	ActorV0Varroa-free
CI	74G	1	10	4	Actor	V0	Varroa-free	C	ActorV0Varroa-free
CI	83G	3	26	20	Actor	V0	Varroa-free	C	ActorV0Varroa-free
CI	89R	0	8	6	Actor	V0	Varroa-free	C	ActorV0Varroa-free
CI	93B	0	3	2	Actor	V0	Varroa-free	C	ActorV0Varroa-free
CI	95R	2	6	4	Actor	V0	Varroa-free	C	ActorV0Varroa-free
CI	97B	4	15	13	Actor	V0	Varroa-free	C	ActorV0Varroa-free
VA	11G	2	3	2	Actor	V-	Varroa-infested	A	ActorV-Varroa-infested
VA	51R	7	11	8	Actor	V-	Varroa-infested	A	ActorV-Varroa-infested
VA	57B	0	1	0	Actor	V-	Varroa-infested	A	ActorV-Varroa-infested
VA	73G	0	2	0	Actor	V-	Varroa-infested	A	ActorV-Varroa-infested
VA	79B	0	18	10	Actor	V-	Varroa-infested	A	ActorV-Varroa-infested
VB	17R	1	8	3	Actor	V-	Varroa-infested	A	ActorV-Varroa-infested
VB	1B	0	2	0	Actor	V-	Varroa-infested	A	ActorV-Varroa-infested
VB	49R	2	3	1	Actor	V-	Varroa-infested	A	ActorV-Varroa-infested
VB	69G	0	5	3	Actor	V-	Varroa-infested	A	ActorV-Varroa-infested
VB	7G	0	1	0	Actor	V-	Varroa-infested	A	ActorV-Varroa-infested
VB	81B	4	28	7	Actor	V-	Varroa-infested	A	ActorV-Varroa-infested
VC	42G	0	1	0	Actor	V-	Varroa-infested	A	ActorV-Varroa-infested
VC	49B	1	2	0	Actor	V-	Varroa-infested	A	ActorV-Varroa-infested
VC	70R	0	3	2	Actor	V-	Varroa-infested	A	ActorV-Varroa-infested
VC	72B	0	5	2	Actor	V-	Varroa-infested	A	ActorV-Varroa-infested
VC	82G	0	8	2	Actor	V-	Varroa-infested	A	ActorV-Varroa-infested
VD	27B	7	23	20	Actor	V-	Varroa-infested	B	ActorV-Varroa-infested
VD	32R	5	18	13	Actor	V-	Varroa-infested	B	ActorV-Varroa-infested
VD	77G	5	32	26	Actor	V-	Varroa-infested	B	ActorV-Varroa-infested
VD	8R	0	1	1	Actor	V-	Varroa-infested	B	ActorV-Varroa-infested
VD	98G	3	26	17	Actor	V-	Varroa-infested	B	ActorV-Varroa-infested
VE	14B	2	12	3	Actor	V-	Varroa-infested	B	ActorV-Varroa-infested
VE	2G	3	18	11	Actor	V-	Varroa-infested	B	ActorV-Varroa-infested
VE	6R	2	21	9	Actor	V-	Varroa-infested	B	ActorV-Varroa-infested
VE	94G	6	25	17	Actor	V-	Varroa-infested	B	ActorV-Varroa-infested
VF	19B	3	14	12	Actor	V-	Varroa-infested	B	ActorV-Varroa-infested
VF	35R	0	17	10	Actor	V-	Varroa-infested	B	ActorV-Varroa-infested
VF	77R	1	5	3	Actor	V-	Varroa-infested	B	ActorV-Varroa-infested
VF	87G	6	21	19	Actor	V-	Varroa-infested	B	ActorV-Varroa-infested
VF	89B	0	9	6	Actor	V-	Varroa-infested	B	ActorV-Varroa-infested
VF	91G	2	10	5	Actor	V-	Varroa-infested	B	ActorV-Varroa-infested
VG	11R	3	22	7	Actor	V-	Varroa-infested	C	ActorV-Varroa-infested
VG	50G	0	6	5	Actor	V-	Varroa-infested	C	ActorV-Varroa-infested
VG	52G	7	20	15	Actor	V-	Varroa-infested	C	ActorV-Varroa-infested
VG	74R	0	24	20	Actor	V-	Varroa-infested	C	ActorV-Varroa-infested
VG	76B	0	2	2	Actor	V-	Varroa-infested	C	ActorV-Varroa-infested
VH	29B	4	9	8	Actor	V-	Varroa-infested	C	ActorV-Varroa-infested
VH	40R	0	18	9	Actor	V-	Varroa-infested	C	ActorV-Varroa-infested
VH	54R	0	2	2	Actor	V-	Varroa-infested	C	ActorV-Varroa-infested
VH	77B	8	24	11	Actor	V-	Varroa-infested	C	ActorV-Varroa-infested
VH	86G	3	14	13	Actor	V-	Varroa-infested	C	ActorV-Varroa-infested
VI	17G	1	3	3	Actor	V-	Varroa-infested	C	ActorV-Varroa-infested
VI	38R	0	17	10	Actor	V-	Varroa-infested	C	ActorV-Varroa-infested
VI	59B	0	15	14	Actor	V-	Varroa-infested	C	ActorV-Varroa-infested
VI	95B	5	19	15	Actor	V-	Varroa-infested	C	ActorV-Varroa-infested
VA	23R	0	9	4	Actor	V+	Varroa-infested	A	ActorV+Varroa-infested
VA	25R	0	4	3	Actor	V+	Varroa-infested	A	ActorV+Varroa-infested
VA	62B	1	10	7	Actor	V+	Varroa-infested	A	ActorV+Varroa-infested
VA	6B	0	3	2	Actor	V+	Varroa-infested	A	ActorV+Varroa-infested
VA	95G	2	13	10	Actor	V+	Varroa-infested	A	ActorV+Varroa-infested
VB	16G	0	5	0	Actor	V+	Varroa-infested	A	ActorV+Varroa-infested
VB	24R	0	8	4	Actor	V+	Varroa-infested	A	ActorV+Varroa-infested
VB	4R	2	3	0	Actor	V+	Varroa-infested	A	ActorV+Varroa-infested
VB	67B	5	10	6	Actor	V+	Varroa-infested	A	ActorV+Varroa-infested
VB	70B	0	6	2	Actor	V+	Varroa-infested	A	ActorV+Varroa-infested
VB	72G	0	8	4	Actor	V+	Varroa-infested	A	ActorV+Varroa-infested
VC	1G	2	15	8	Actor	V+	Varroa-infested	A	ActorV+Varroa-infested
VC	23G	0	3	1	Actor	V+	Varroa-infested	A	ActorV+Varroa-infested
VC	5R	1	6	3	Actor	V+	Varroa-infested	A	ActorV+Varroa-infested
VC	75B	1	14	10	Actor	V+	Varroa-infested	A	ActorV+Varroa-infested
VC	7B	0	1	0	Actor	V+	Varroa-infested	A	ActorV+Varroa-infested
VD	56G	0	2	2	Actor	V+	Varroa-infested	B	ActorV+Varroa-infested
VD	64R	1	11	9	Actor	V+	Varroa-infested	B	ActorV+Varroa-infested
VD	66G	4	20	17	Actor	V+	Varroa-infested	B	ActorV+Varroa-infested
VD	80B	3	17	8	Actor	V+	Varroa-infested	B	ActorV+Varroa-infested
VD	89B	1	9	4	Actor	V+	Varroa-infested	B	ActorV+Varroa-infested
VE	100G	4	15	12	Actor	V+	Varroa-infested	B	ActorV+Varroa-infested
VE	14G	1	4	2	Actor	V+	Varroa-infested	B	ActorV+Varroa-infested
VE	29R	1	13	8	Actor	V+	Varroa-infested	B	ActorV+Varroa-infested
VE	54B	0	12	6	Actor	V+	Varroa-infested	B	ActorV+Varroa-infested
VF	18R	3	15	8	Actor	V+	Varroa-infested	B	ActorV+Varroa-infested
VF	30R	2	13	9	Actor	V+	Varroa-infested	B	ActorV+Varroa-infested
VF	84B	0	3	3	Actor	V+	Varroa-infested	B	ActorV+Varroa-infested
VF	88B	0	5	2	Actor	V+	Varroa-infested	B	ActorV+Varroa-infested
VF	89G	9	19	13	Actor	V+	Varroa-infested	B	ActorV+Varroa-infested
VF	92G	8	11	9	Actor	V+	Varroa-infested	B	ActorV+Varroa-infested
VG	19R	0	7	5	Actor	V+	Varroa-infested	C	ActorV+Varroa-infested
VG	48R	1	21	16	Actor	V+	Varroa-infested	C	ActorV+Varroa-infested
VG	49G	0	18	11	Actor	V+	Varroa-infested	C	ActorV+Varroa-infested
VG	56B	10	26	17	Actor	V+	Varroa-infested	C	ActorV+Varroa-infested
VG	90G	0	11	8	Actor	V+	Varroa-infested	C	ActorV+Varroa-infested
VH	22B	11	20	16	Actor	V+	Varroa-infested	C	ActorV+Varroa-infested
VH	68R	0	1	0	Actor	V+	Varroa-infested	C	ActorV+Varroa-infested
VH	75R	0	8	8	Actor	V+	Varroa-infested	C	ActorV+Varroa-infested
VH	79G	11	16	12	Actor	V+	Varroa-infested	C	ActorV+Varroa-infested
VH	94B	4	8	4	Actor	V+	Varroa-infested	C	ActorV+Varroa-infested
VI	33G	0	2	2	Actor	V+	Varroa-infested	C	ActorV+Varroa-infested
VI	40G	0	20	15	Actor	V+	Varroa-infested	C	ActorV+Varroa-infested
VI	43R	0	3	2	Actor	V+	Varroa-infested	C	ActorV+Varroa-infested
VI	66B	2	19	16	Actor	V+	Varroa-infested	C	ActorV+Varroa-infested
CA	100R	4	10	10	Receiver	V0	Varroa-free	A	ReceiverV0Varroa-free
CA	10B	3	4	4	Receiver	V0	Varroa-free	A	ReceiverV0Varroa-free
CA	30B	1	7	4	Receiver	V0	Varroa-free	A	ReceiverV0Varroa-free
CA	41B	0	7	5	Receiver	V0	Varroa-free	A	ReceiverV0Varroa-free
CA	45G	1	9	5	Receiver	V0	Varroa-free	A	ReceiverV0Varroa-free
CA	58G	0	5	2	Receiver	V0	Varroa-free	A	ReceiverV0Varroa-free
CA	61G	0	4	1	Receiver	V0	Varroa-free	A	ReceiverV0Varroa-free
CA	64B	1	7	5	Receiver	V0	Varroa-free	A	ReceiverV0Varroa-free
CA	81R	0	3	3	Receiver	V0	Varroa-free	A	ReceiverV0Varroa-free
CA	87R	0	6	4	Receiver	V0	Varroa-free	A	ReceiverV0Varroa-free
CA	88G	2	5	3	Receiver	V0	Varroa-free	A	ReceiverV0Varroa-free
CA	93R	0	1	1	Receiver	V0	Varroa-free	A	ReceiverV0Varroa-free
CB	12G	2	7	5	Receiver	V0	Varroa-free	A	ReceiverV0Varroa-free
CB	20G	1	1	1	Receiver	V0	Varroa-free	A	ReceiverV0Varroa-free
CB	29G	0	4	2	Receiver	V0	Varroa-free	A	ReceiverV0Varroa-free
CB	39B	0	7	2	Receiver	V0	Varroa-free	A	ReceiverV0Varroa-free
CB	47R	3	12	9	Receiver	V0	Varroa-free	A	ReceiverV0Varroa-free
CB	48B	1	7	5	Receiver	V0	Varroa-free	A	ReceiverV0Varroa-free
CB	54R	0	6	3	Receiver	V0	Varroa-free	A	ReceiverV0Varroa-free
CB	65G	2	7	3	Receiver	V0	Varroa-free	A	ReceiverV0Varroa-free
CB	73B	0	4	4	Receiver	V0	Varroa-free	A	ReceiverV0Varroa-free
CB	76R	1	8	6	Receiver	V0	Varroa-free	A	ReceiverV0Varroa-free
CB	96R	1	5	5	Receiver	V0	Varroa-free	A	ReceiverV0Varroa-free
CB	98B	0	8	7	Receiver	V0	Varroa-free	A	ReceiverV0Varroa-free
CC	21B	0	7	6	Receiver	V0	Varroa-free	A	ReceiverV0Varroa-free
CC	24B	0	8	4	Receiver	V0	Varroa-free	A	ReceiverV0Varroa-free
CC	25G	7	14	6	Receiver	V0	Varroa-free	A	ReceiverV0Varroa-free
CC	26G	3	7	3	Receiver	V0	Varroa-free	A	ReceiverV0Varroa-free
CC	40B	0	2	1	Receiver	V0	Varroa-free	A	ReceiverV0Varroa-free
CC	4B	0	5	2	Receiver	V0	Varroa-free	A	ReceiverV0Varroa-free
CC	55R	0	6	5	Receiver	V0	Varroa-free	A	ReceiverV0Varroa-free
CC	64G	0	11	9	Receiver	V0	Varroa-free	A	ReceiverV0Varroa-free
CC	70G	2	7	1	Receiver	V0	Varroa-free	A	ReceiverV0Varroa-free
CC	73R	0	2	1	Receiver	V0	Varroa-free	A	ReceiverV0Varroa-free
CC	82R	0	7	4	Receiver	V0	Varroa-free	A	ReceiverV0Varroa-free
CC	86R	0	5	5	Receiver	V0	Varroa-free	A	ReceiverV0Varroa-free
CD	22R	0	7	7	Receiver	V0	Varroa-free	B	ReceiverV0Varroa-free
CD	28B	1	9	9	Receiver	V0	Varroa-free	B	ReceiverV0Varroa-free
CD	31B	3	9	8	Receiver	V0	Varroa-free	B	ReceiverV0Varroa-free
CD	32B	2	10	10	Receiver	V0	Varroa-free	B	ReceiverV0Varroa-free
CD	34B	0	9	6	Receiver	V0	Varroa-free	B	ReceiverV0Varroa-free
CD	39R	2	9	8	Receiver	V0	Varroa-free	B	ReceiverV0Varroa-free
CD	43G	2	10	7	Receiver	V0	Varroa-free	B	ReceiverV0Varroa-free
CD	47G	3	12	8	Receiver	V0	Varroa-free	B	ReceiverV0Varroa-free
CD	51G	2	8	10	Receiver	V0	Varroa-free	B	ReceiverV0Varroa-free
CD	67R	0	10	10	Receiver	V0	Varroa-free	B	ReceiverV0Varroa-free
CD	7R	1	3	3	Receiver	V0	Varroa-free	B	ReceiverV0Varroa-free
CD	83G	2	7	7	Receiver	V0	Varroa-free	B	ReceiverV0Varroa-free
CE	13B	5	14	9	Receiver	V0	Varroa-free	B	ReceiverV0Varroa-free
CE	1R	1	21	15	Receiver	V0	Varroa-free	B	ReceiverV0Varroa-free
CE	20R	0	17	10	Receiver	V0	Varroa-free	B	ReceiverV0Varroa-free
CE	26R	1	11	5	Receiver	V0	Varroa-free	B	ReceiverV0Varroa-free
CE	46B	4	29	26	Receiver	V0	Varroa-free	B	ReceiverV0Varroa-free
CE	46G	1	14	10	Receiver	V0	Varroa-free	B	ReceiverV0Varroa-free
CE	50B	0	11	9	Receiver	V0	Varroa-free	B	ReceiverV0Varroa-free
CE	55G	2	14	8	Receiver	V0	Varroa-free	B	ReceiverV0Varroa-free
CE	62R	0	18	13	Receiver	V0	Varroa-free	B	ReceiverV0Varroa-free
CE	63G	1	21	17	Receiver	V0	Varroa-free	B	ReceiverV0Varroa-free
CE	69B	0	20	19	Receiver	V0	Varroa-free	B	ReceiverV0Varroa-free
CE	84G	1	8	7	Receiver	V0	Varroa-free	B	ReceiverV0Varroa-free
CF	11B	0	7	4	Receiver	V0	Varroa-free	B	ReceiverV0Varroa-free
CF	16R	1	6	4	Receiver	V0	Varroa-free	B	ReceiverV0Varroa-free
CF	22G	3	15	12	Receiver	V0	Varroa-free	B	ReceiverV0Varroa-free
CF	25B	0	10	5	Receiver	V0	Varroa-free	B	ReceiverV0Varroa-free
CF	28R	0	12	10	Receiver	V0	Varroa-free	B	ReceiverV0Varroa-free
CF	38G	1	11	5	Receiver	V0	Varroa-free	B	ReceiverV0Varroa-free
CF	54G	1	11	6	Receiver	V0	Varroa-free	B	ReceiverV0Varroa-free
CF	68B	1	9	9	Receiver	V0	Varroa-free	B	ReceiverV0Varroa-free
CF	71B	0	8	6	Receiver	V0	Varroa-free	B	ReceiverV0Varroa-free
CF	72R	2	8	5	Receiver	V0	Varroa-free	B	ReceiverV0Varroa-free
CF	96G	0	8	5	Receiver	V0	Varroa-free	B	ReceiverV0Varroa-free
CF	9R	3	7	3	Receiver	V0	Varroa-free	B	ReceiverV0Varroa-free
CG	27R	0	15	12	Receiver	V0	Varroa-free	C	ReceiverV0Varroa-free
CG	31G	3	16	11	Receiver	V0	Varroa-free	C	ReceiverV0Varroa-free
CG	32G	3	18	15	Receiver	V0	Varroa-free	C	ReceiverV0Varroa-free
CG	37G	1	17	13	Receiver	V0	Varroa-free	C	ReceiverV0Varroa-free
CG	41R	4	12	10	Receiver	V0	Varroa-free	C	ReceiverV0Varroa-free
CG	44B	1	18	11	Receiver	V0	Varroa-free	C	ReceiverV0Varroa-free
CG	57R	6	23	14	Receiver	V0	Varroa-free	C	ReceiverV0Varroa-free
CG	63B	2	29	21	Receiver	V0	Varroa-free	C	ReceiverV0Varroa-free
CG	63R	4	13	11	Receiver	V0	Varroa-free	C	ReceiverV0Varroa-free
CG	66G	4	23	20	Receiver	V0	Varroa-free	C	ReceiverV0Varroa-free
CG	74B	0	15	11	Receiver	V0	Varroa-free	C	ReceiverV0Varroa-free
CG	99B	1	20	15	Receiver	V0	Varroa-free	C	ReceiverV0Varroa-free
CH	19G	2	15	11	Receiver	V0	Varroa-free	C	ReceiverV0Varroa-free
CH	28G	5	21	15	Receiver	V0	Varroa-free	C	ReceiverV0Varroa-free
CH	33R	1	16	9	Receiver	V0	Varroa-free	C	ReceiverV0Varroa-free
CH	35B	0	5	3	Receiver	V0	Varroa-free	C	ReceiverV0Varroa-free
CH	38B	1	18	15	Receiver	V0	Varroa-free	C	ReceiverV0Varroa-free
CH	42B	0	13	8	Receiver	V0	Varroa-free	C	ReceiverV0Varroa-free
CH	47B	0	8	5	Receiver	V0	Varroa-free	C	ReceiverV0Varroa-free
CH	51G	3	16	11	Receiver	V0	Varroa-free	C	ReceiverV0Varroa-free
CH	59R	2	24	19	Receiver	V0	Varroa-free	C	ReceiverV0Varroa-free
CH	65R	1	10	6	Receiver	V0	Varroa-free	C	ReceiverV0Varroa-free
CH	69R	8	25	23	Receiver	V0	Varroa-free	C	ReceiverV0Varroa-free
CH	9G	1	23	22	Receiver	V0	Varroa-free	C	ReceiverV0Varroa-free
CI	10G	6	7	4	Receiver	V0	Varroa-free	C	ReceiverV0Varroa-free
CI	26B	1	8	8	Receiver	V0	Varroa-free	C	ReceiverV0Varroa-free
CI	42R	2	12	8	Receiver	V0	Varroa-free	C	ReceiverV0Varroa-free
CI	53B	0	15	8	Receiver	V0	Varroa-free	C	ReceiverV0Varroa-free
CI	58R	3	14	13	Receiver	V0	Varroa-free	C	ReceiverV0Varroa-free
CI	64G	1	19	15	Receiver	V0	Varroa-free	C	ReceiverV0Varroa-free
CI	74G	1	9	8	Receiver	V0	Varroa-free	C	ReceiverV0Varroa-free
CI	83G	2	12	8	Receiver	V0	Varroa-free	C	ReceiverV0Varroa-free
CI	89R	8	17	15	Receiver	V0	Varroa-free	C	ReceiverV0Varroa-free
CI	93B	0	5	4	Receiver	V0	Varroa-free	C	ReceiverV0Varroa-free
CI	95R	0	12	10	Receiver	V0	Varroa-free	C	ReceiverV0Varroa-free
CI	97B	1	17	15	Receiver	V0	Varroa-free	C	ReceiverV0Varroa-free
VA	11G	0	9	6	Receiver	V-	Varroa-infested	A	ReceiverV-Varroa-infested
VA	51R	0	7	5	Receiver	V-	Varroa-infested	A	ReceiverV-Varroa-infested
VA	57B	1	5	4	Receiver	V-	Varroa-infested	A	ReceiverV-Varroa-infested
VA	73G	0	6	3	Receiver	V-	Varroa-infested	A	ReceiverV-Varroa-infested
VA	79B	1	2	1	Receiver	V-	Varroa-infested	A	ReceiverV-Varroa-infested
VB	17R	0	4	3	Receiver	V-	Varroa-infested	A	ReceiverV-Varroa-infested
VB	1B	0	2	1	Receiver	V-	Varroa-infested	A	ReceiverV-Varroa-infested
VB	49R	3	6	1	Receiver	V-	Varroa-infested	A	ReceiverV-Varroa-infested
VB	69G	1	10	4	Receiver	V-	Varroa-infested	A	ReceiverV-Varroa-infested
VB	7G	1	7	2	Receiver	V-	Varroa-infested	A	ReceiverV-Varroa-infested
VB	81B	0	8	2	Receiver	V-	Varroa-infested	A	ReceiverV-Varroa-infested
VC	42G	0	5	1	Receiver	V-	Varroa-infested	A	ReceiverV-Varroa-infested
VC	49B	0	5	3	Receiver	V-	Varroa-infested	A	ReceiverV-Varroa-infested
VC	70R	0	6	1	Receiver	V-	Varroa-infested	A	ReceiverV-Varroa-infested
VC	72B	0	5	3	Receiver	V-	Varroa-infested	A	ReceiverV-Varroa-infested
VC	82G	1	5	1	Receiver	V-	Varroa-infested	A	ReceiverV-Varroa-infested
VD	27B	2	20	16	Receiver	V-	Varroa-infested	B	ReceiverV-Varroa-infested
VD	32R	2	13	12	Receiver	V-	Varroa-infested	B	ReceiverV-Varroa-infested
VD	77G	2	24	16	Receiver	V-	Varroa-infested	B	ReceiverV-Varroa-infested
VD	8R	6	23	14	Receiver	V-	Varroa-infested	B	ReceiverV-Varroa-infested
VD	98G	6	19	14	Receiver	V-	Varroa-infested	B	ReceiverV-Varroa-infested
VE	14B	2	4	4	Receiver	V-	Varroa-infested	B	ReceiverV-Varroa-infested
VE	2G	5	27	16	Receiver	V-	Varroa-infested	B	ReceiverV-Varroa-infested
VE	6R	4	15	7	Receiver	V-	Varroa-infested	B	ReceiverV-Varroa-infested
VE	94G	1	9	4	Receiver	V-	Varroa-infested	B	ReceiverV-Varroa-infested
VF	19B	1	7	5	Receiver	V-	Varroa-infested	B	ReceiverV-Varroa-infested
VF	35R	1	9	5	Receiver	V-	Varroa-infested	B	ReceiverV-Varroa-infested
VF	77R	4	12	8	Receiver	V-	Varroa-infested	B	ReceiverV-Varroa-infested
VF	87G	3	11	7	Receiver	V-	Varroa-infested	B	ReceiverV-Varroa-infested
VF	89B	1	11	6	Receiver	V-	Varroa-infested	B	ReceiverV-Varroa-infested
VF	91G	9	20	12	Receiver	V-	Varroa-infested	B	ReceiverV-Varroa-infested
VG	11R	2	11	8	Receiver	V-	Varroa-infested	C	ReceiverV-Varroa-infested
VG	50G	3	21	10	Receiver	V-	Varroa-infested	C	ReceiverV-Varroa-infested
VG	52G	0	16	12	Receiver	V-	Varroa-infested	C	ReceiverV-Varroa-infested
VG	74R	2	9	5	Receiver	V-	Varroa-infested	C	ReceiverV-Varroa-infested
VG	76B	4	22	11	Receiver	V-	Varroa-infested	C	ReceiverV-Varroa-infested
VH	29B	7	11	6	Receiver	V-	Varroa-infested	C	ReceiverV-Varroa-infested
VH	40R	2	8	5	Receiver	V-	Varroa-infested	C	ReceiverV-Varroa-infested
VH	54R	0	4	2	Receiver	V-	Varroa-infested	C	ReceiverV-Varroa-infested
VH	77B	0	11	6	Receiver	V-	Varroa-infested	C	ReceiverV-Varroa-infested
VH	86G	8	16	11	Receiver	V-	Varroa-infested	C	ReceiverV-Varroa-infested
VI	17G	1	16	12	Receiver	V-	Varroa-infested	C	ReceiverV-Varroa-infested
VI	38R	0	8	7	Receiver	V-	Varroa-infested	C	ReceiverV-Varroa-infested
VI	59B	1	7	7	Receiver	V-	Varroa-infested	C	ReceiverV-Varroa-infested
VI	95B	1	7	6	Receiver	V-	Varroa-infested	C	ReceiverV-Varroa-infested
VA	23R	0	9	6	Receiver	V+	Varroa-infested	A	ReceiverV+Varroa-infested
VA	25R	6	4	1	Receiver	V+	Varroa-infested	A	ReceiverV+Varroa-infested
VA	62B	0	15	10	Receiver	V+	Varroa-infested	A	ReceiverV+Varroa-infested
VA	6B	0	13	8	Receiver	V+	Varroa-infested	A	ReceiverV+Varroa-infested
VA	95G	3	9	7	Receiver	V+	Varroa-infested	A	ReceiverV+Varroa-infested
VB	16G	2	5	2	Receiver	V+	Varroa-infested	A	ReceiverV+Varroa-infested
VB	24R	0	8	2	Receiver	V+	Varroa-infested	A	ReceiverV+Varroa-infested
VB	4R	3	10	3	Receiver	V+	Varroa-infested	A	ReceiverV+Varroa-infested
VB	67B	1	5	2	Receiver	V+	Varroa-infested	A	ReceiverV+Varroa-infested
VB	70B	0	11	4	Receiver	V+	Varroa-infested	A	ReceiverV+Varroa-infested
VB	72G	3	11	4	Receiver	V+	Varroa-infested	A	ReceiverV+Varroa-infested
VC	1G	0	14	5	Receiver	V+	Varroa-infested	A	ReceiverV+Varroa-infested
VC	23G	2	18	11	Receiver	V+	Varroa-infested	A	ReceiverV+Varroa-infested
VC	5R	0	4	2	Receiver	V+	Varroa-infested	A	ReceiverV+Varroa-infested
VC	75B	0	5	2	Receiver	V+	Varroa-infested	A	ReceiverV+Varroa-infested
VC	7B	0	8	1	Receiver	V+	Varroa-infested	A	ReceiverV+Varroa-infested
VD	56G	6	15	10	Receiver	V+	Varroa-infested	B	ReceiverV+Varroa-infested
VD	64R	3	21	16	Receiver	V+	Varroa-infested	B	ReceiverV+Varroa-infested
VD	66G	5	14	13	Receiver	V+	Varroa-infested	B	ReceiverV+Varroa-infested
VD	80B	3	22	11	Receiver	V+	Varroa-infested	B	ReceiverV+Varroa-infested
VD	89B	8	14	11	Receiver	V+	Varroa-infested	B	ReceiverV+Varroa-infested
VE	100G	1	21	14	Receiver	V+	Varroa-infested	B	ReceiverV+Varroa-infested
VE	14G	1	7	3	Receiver	V+	Varroa-infested	B	ReceiverV+Varroa-infested
VE	29R	2	30	7	Receiver	V+	Varroa-infested	B	ReceiverV+Varroa-infested
VE	54B	3	16	13	Receiver	V+	Varroa-infested	B	ReceiverV+Varroa-infested
VF	18R	0	11	8	Receiver	V+	Varroa-infested	B	ReceiverV+Varroa-infested
VF	30R	1	12	9	Receiver	V+	Varroa-infested	B	ReceiverV+Varroa-infested
VF	84B	5	8	6	Receiver	V+	Varroa-infested	B	ReceiverV+Varroa-infested
VF	88B	3	18	15	Receiver	V+	Varroa-infested	B	ReceiverV+Varroa-infested
VF	89G	2	10	9	Receiver	V+	Varroa-infested	B	ReceiverV+Varroa-infested
VF	92G	4	13	9	Receiver	V+	Varroa-infested	B	ReceiverV+Varroa-infested
VG	19R	0	14	9	Receiver	V+	Varroa-infested	C	ReceiverV+Varroa-infested
VG	48R	4	17	10	Receiver	V+	Varroa-infested	C	ReceiverV+Varroa-infested
VG	49G	1	17	13	Receiver	V+	Varroa-infested	C	ReceiverV+Varroa-infested
VG	56B	1	18	12	Receiver	V+	Varroa-infested	C	ReceiverV+Varroa-infested
VG	90G	4	24	18	Receiver	V+	Varroa-infested	C	ReceiverV+Varroa-infested
VH	22B	4	18	15	Receiver	V+	Varroa-infested	C	ReceiverV+Varroa-infested
VH	68R	7	13	7	Receiver	V+	Varroa-infested	C	ReceiverV+Varroa-infested
VH	75R	2	9	7	Receiver	V+	Varroa-infested	C	ReceiverV+Varroa-infested
VH	79G	2	10	9	Receiver	V+	Varroa-infested	C	ReceiverV+Varroa-infested
VH	94B	3	8	4	Receiver	V+	Varroa-infested	C	ReceiverV+Varroa-infested
VI	33G	4	19	15	Receiver	V+	Varroa-infested	C	ReceiverV+Varroa-infested
VI	40G	3	11	6	Receiver	V+	Varroa-infested	C	ReceiverV+Varroa-infested
VI	43R	1	7	5	Receiver	V+	Varroa-infested	C	ReceiverV+Varroa-infested
VI	66B	3	15	12	Receiver	V+	Varroa-infested	C	ReceiverV+Varroa-infested

## Sheet: Dataset prediction 5 ,6
dataset containing the social network metrics used for prediction 5 and 6.
labels
database_individual metrics
cage	each of the different 12 bee-groups
experiment	one of the three experiments, each containing 6 cages (three Varroa free and three Varroa infested)
ind	individual bee identity
colony	colony of origin for each bee
category	one of three categories: not infested groups (1), not infested bee from infested group (2), infested bee from infested group (3)
filtertokeep_varroamoved	1 means that the individual is not taken into account, as its status (with or without varroa) changed over the course of the experiment
FAC1_1	first PC from PCA, called outgoing centrality
FAC2_1	second PC from PCA, called incoming centrality
betweennes	the netwrok metric betweenness (see material and methods)
clustering	the netwrok metric clustering coefficient (see material and methods)
database_network metrics
cage	each of the different 12 bee-groups
experiment	one of the three experiments, each containing 6 cages (three Varroa free and three Varroa infested)
category	one of two categories: not infested groups (1), infested groups (2)
FAC1_1	first PC from PCA, called network cohesion index

## Sheet: database individual metrics
cage	experiment	ind	category	filtertokeep_varroamoved	FAC1_1	FAC2_1	betweennes	clustering
ca1	1	100R	1	0	-0.894304	1.00475	0.04	1.27
ca1	1	10B	1	0	0.434462	-0.47983	0.17	0.78
ca1	1	30B	1	0	-0.73527	-0.647703	0.12	0.88
ca1	1	41B	1	0	-1.85568	-0.136758	0	2
ca1	1	45G	1	0	0.606923	-0.246155	0.13	0.93
ca1	1	58G	1	0	0.269391	-1.19186	0.02	1.09
ca1	1	61G	1	0	-0.57909	-1.17241	0.01	1.93
ca1	1	64B	1	0	-1.03054	-0.128705	0.02	1.6
ca1	1	81R	1	0	-1.27966	-1.15311	0	1.42
ca1	1	87R	1	0	0.58214	-0.820242	0.14	1
ca1	1	88G	1	0	0.830407	-0.892468	0.08	0.88
ca1	1	93R	1	0	-0.811437	-1.71415	0	1
cb1	1	12G	1	0	-1.40833	-1.30622	0.06	0.67
cb1	1	20G	1	0	0.557279	-1.9195	0.21	0.7
cb1	1	29G	1	0	-1.31303	-1.68771	0.04	0.33
cb1	1	39B	1	0	-1.63323	-1.9506	0	0
cb1	1	47R	1	0	-2.39833	0.960739	0	0.83
cb1	1	48B	1	0	-1.6248	-1.4743	0	0.67
cb1	1	54R	1	0	-1.68525	-0.95778	0.05	0.7
cb1	1	65G	1	0	-0.942364	-0.881451	0.19	0.6
cb1	1	73B	1	0	0.0353481	-2.16647	0.01	0.83
cb1	1	76R	1	0	0.972866	-1.82246	0.22	0.38
cb1	1	96R	1	0	-0.0791931	-2.31147	0	1
cb1	1	98B	1	0	-1.93712	-0.539194	0.02	0.5
cc1	1	21B	1	0	0.238866	-0.360187	0.12	0.95
cc1	1	24B	1	0	-0.456583	-0.0598564	0.06	1.23
cc1	1	25G	1	0	-0.541618	1.18908	0.04	0.88
cc1	1	26G	1	0	-0.502925	-0.341947	0.03	0.75
cc1	1	40B	1	0	0.0252267	-1.84501	0	1.03
cc1	1	4B	1	0	0.737464	-1.1632	0.11	0.96
cc1	1	55R	1	0	0.37219	-0.67649	0.05	1.06
cc1	1	64G	1	0	-1.94336	1.06088	0	1.09
cc1	1	70G	1	0	-0.33989	-0.574834	0.04	1.04
cc1	1	73R	1	0	0.599616	-1.65928	0.02	1.14
cc1	1	82R	1	0	-0.634405	-0.0863464	0.03	1.14
cc1	1	86R	1	0	0.188979	-0.752181	0.05	1.15
cd2	2	22R	1	0	1.79257	-0.891844	0.03	1.63
cd2	2	28B	1	0	-0.982286	0.0300407	0.01	2.67
cd2	2	31B	1	0	-0.96528	0.293312	0	2.67
cd2	2	32B	1	0	-0.676181	0.634585	0.09	1.66
cd2	2	34B	1	0	-1.45367	0.0334508	0.01	2.43
cd2	2	39R	1	0	-0.299002	-0.0167521	0.05	1.75
cd2	2	43G	1	0	-0.62257	0.0075673	0.02	1.98
cd2	2	47G	1	0	1.85362	-0.19737	0.13	1.3
cd2	2	51G	1	0	1.5624	-0.15055	0.11	1.57
cd2	2	67R	1	0	-1.10042	0.35308	0.11	2.36
cd2	2	7R	1	0	-1.55532	-0.85377	0	1.58
cd2	2	83G	1	0	0.171421	-0.668224	0	2.18
ce2	2	13B	1	0	-0.0267865	0.437343	0.02	2.98
ce2	2	1R	1	0	-0.976675	1.68923	0.01	2.75
ce2	2	20R	1	0	0.21886	0.79207	0.04	2.7
ce2	2	26R	1	0	0.607611	-0.691403	0.01	2.77
ce2	2	46B	1	0	0.183988	2.63936	0.08	2.38
ce2	2	46G	1	0	1.04862	0.072447	0.03	2.6
ce2	2	50B	1	0	1.22593	-0.55781	0.01	2.62
ce2	2	55G	1	0	-0.292085	0.732624	0.12	2.62
ce2	2	62R	1	0	-1.28803	0.936287	0	3.03
ce2	2	63G	1	0	0.21181	0.380695	0.03	2.93
ce2	2	69B	1	0	0.969851	0.908218	0.03	2.45
ce2	2	84G	1	0	2.10573	-0.671099	0.03	2.52
cf2	2	11B	1	0	-0.212873	-0.807088	0.03	1.52
cf2	2	16R	1	0	-0.830369	-0.72342	0	2.4
cf2	2	22G	1	0	-0.660971	0.968676	0.03	1.93
cf2	2	25B	1	0	-0.797883	-0.205045	0.05	1.52
cf2	2	28R	1	0	0.341221	0.324338	0.06	1.39
cf2	2	38G	1	0	1.88364	-0.533515	0.08	1.24
cf2	2	54G	1	0	-0.782252	0.0135918	0.01	2.21
cf2	2	68B	1	0	0.137188	0.153286	0.09	1.56
cf2	2	71B	1	0	1.53778	-0.657081	0.07	1.31
cf2	2	72R	1	0	-0.07498	-0.164518	0.04	1.86
cf2	2	96G	1	0	-0.180061	-0.301328	0.04	2
cf2	2	9R	1	0	-1.65716	-0.149453	0	2.3
cg3	3	27R	1	0	0.789159	0.37245	0.01	3.2
cg3	3	31G	1	0	0.909702	0.526816	0.01	3.39
cg3	3	32G	1	0	0.472714	0.915456	0.01	3.16
cg3	3	37G	1	0	0.902088	0.688713	0.02	3.1
cg3	3	41R	1	0	1.05478	0.273297	0.05	3.17
cg3	3	44B	1	0	1.15134	0.742666	0.02	3.04
cg3	3	57R	1	0	-0.545283	1.67755	0.01	3.27
cg3	3	63B	1	0	1.02175	2.21888	0.06	2.88
cg3	3	63R	1	0	0.561852	0.426129	0.01	3.27
cg3	3	66G	1	0	1.1636	1.76578	0.02	2.91
cg3	3	74B	1	0	1.61714	0.336353	0.01	2.98
cg3	3	99B	1	0	-1.05401	1.25795	0.01	3.39
ch3	3	19G	1	0	-0.132655	0.845347	0.04	2.92
ch3	3	28G	1	0	1.82164	1.30609	0.06	2.74
ch3	3	33R	1	0	0.07827	0.394547	0.05	2.89
ch3	3	35B	1	0	-0.564933	-0.958265	0	2.8
ch3	3	38B	1	0	0.218597	0.834937	0.02	2.83
ch3	3	42B	1	0	1.09693	-0.128832	0.04	2.68
ch3	3	47B	1	0	0.249516	-0.726983	0	3.19
ch3	3	51G	1	0	1.20928	0.398426	0.01	3.24
ch3	3	59R	1	0	0.0387728	1.63803	0.03	2.71
ch3	3	65R	1	0	1.65388	-0.576442	0.03	2.86
ch3	3	69R	1	0	-0.602224	2.49056	0.06	2.52
ch3	3	9G	1	0	-0.227918	1.80692	0.03	2.52
ci3	3	10G	1	0	-0.935748	0.190338	0	2.8
ci3	3	26B	1	0	-0.0876527	-0.221803	0.03	2.4
ci3	3	42R	1	0	0.548592	0.104039	0.04	1.88
ci3	3	53B	1	0	1.14505	0.0849811	0.02	2.32
ci3	3	58R	1	0	0.982758	0.849313	0.11	2
ci3	3	64G	1	0	0.7356	1.1397	0.08	1.88
ci3	3	74G	1	0	0.0259325	-0.0960217	0.01	3.43
ci3	3	83G	1	0	1.78008	0.0498842	0.06	2.18
ci3	3	89R	1	0	-0.563331	1.57263	0.01	2.64
ci3	3	93B	1	0	-0.730617	-0.777398	0	3.37
ci3	3	95R	1	0	-0.381084	0.399711	0.02	2.67
ci3	3	97B	1	0	0.386691	1.02239	0.03	2.03
va1	1	11G	2	0	-0.648205	-0.158594	0.12	1.55
va1	1	15G	3	1	#NULL!	#NULL!	0	2.1
va1	1	23R	3	0	-0.189973	0.0732153	0.15	1.24
va1	1	25R	3	0	-0.845131	-0.461494	0.09	1.7
va1	1	51R	2	0	0.780725	-0.521453	0.05	1.07
va1	1	57B	2	0	-1.36017	-0.71663	0.01	1.95
va1	1	62B	3	0	-0.306391	1.0641	0.16	1.43
va1	1	6B	3	0	-1.32157	1.03772	0.04	1.48
va1	1	73G	2	0	-1.32848	-0.334856	0	2.45
va1	1	79B	2	0	1.29265	-1.91759	0.02	1.29
va1	1	90R	2	1	#NULL!	#NULL!	0.1	1.08
va1	1	95G	3	0	0.731263	-0.258631	0.1	1.16
vb1	1	100R	3	0	-0.527754	-0.846864	0.01	1.2
vb1	1	10B	2	0	-0.376518	-0.790444	0.07	0.53
vb1	1	30B	2	0	-0.987151	-1.4238	0	1
vb1	1	41B	3	0	0.0767495	-0.45135	0.17	1.06
vb1	1	45G	2	0	-0.754909	-0.25893	0.13	1.39
vb1	1	58G	3	0	-0.996746	0.341709	0.03	1.31
vb1	1	61G	3	0	0.388842	-1.01676	0.08	0.9
vb1	1	64B	2	0	-0.944501	0.238281	0.03	1.12
vb1	1	81R	3	0	-0.608709	0.118383	0.03	1.58
vb1	1	87R	3	0	-0.623684	0.508003	0.08	1.19
vb1	1	88G	2	0	-1.24101	-0.164015	0.04	0.95
vb1	1	93R	2	0	2.03286	-1.02231	0.18	0.7
vc1	1	15R	3	1	#NULL!	#NULL!	0	1.17
vc1	1	1G	3	0	0.446186	-1.51698	0.28	0.76
vc1	1	23G	3	0	-2.18968	1.85323	0.03	1.17
vc1	1	42G	2	0	-1.60688	-1.65669	0	1.5
vc1	1	45R	2	1	#NULL!	#NULL!	0.54	0.36
vc1	1	49B	2	0	-0.611616	-1.31761	0.34	0.75
vc1	1	5R	3	0	-0.521407	-1.92576	0.06	0.75
vc1	1	70R	2	0	-1.27901	-1.61636	0.01	0.58
vc1	1	72B	2	0	-0.633488	-1.53452	0.04	0.83
vc1	1	75B	3	0	0.605238	-2.02364	0.09	5
vc1	1	7B	3	0	-1.29609	-1.06577	0.15	0.67
vc1	1	82G	2	0	-1.03795	-1.74381	0.01	0.83
vd2	2	27B	2	0	1.51722	0.693842	0.02	2.83
vd2	2	32R	2	0	0.833606	0.161524	0.02	3.06
vd2	2	34R	3	0	1.76417	0.11959	0.07	2.89
vd2	2	56G	3	0	-1.10415	0.934167	0.01	3.52
vd2	2	64R	3	0	-0.315286	1.21228	0.03	3.06
vd2	2	66G	3	0	0.881273	0.543495	0.02	2.96
vd2	2	77G	2	0	1.84412	1.10213	0.03	2.67
vd2	2	80B	3	0	0.225851	1.16163	0.02	3.03
vd2	2	82B	2	0	0.85878	-0.821174	0.09	3.04
vd2	2	8R	2	0	-1.42523	1.89933	0.03	3.52
vd2	2	98B	3	1	#NULL!	#NULL!	0.01	3.34
vd2	2	98G	2	0	1.08669	1.0029	0.02	2.84
ve2	2	100G	3	0	0.362493	1.29665	0.05	2.31
ve2	2	14B	2	0	0.0508583	-0.910026	0.01	2.28
ve2	2	14G	3	0	-0.655355	-0.398395	0.01	2.75
ve2	2	20B	3	1	#NULL!	#NULL!	0	2.4
ve2	2	29R	3	0	0.147564	1.06209	0.05	2.33
ve2	2	2G	2	0	0.513312	1.56075	0.06	2.16
ve2	2	37R	2	1	#NULL!	#NULL!	0.02	2.4
ve2	2	51B	2	1	#NULL!	#NULL!	0.07	2.19
ve2	2	54B	3	0	-0.365196	0.886439	0.01	2.64
ve2	2	6R	2	0	0.362415	0.63688	0.14	2.01
ve2	2	83R	3	1	#NULL!	#NULL!	0.03	2.47
ve2	2	94G	2	0	1.6834	-0.653932	0.07	2.36
vf2	2	18R	3	0	0.336184	-0.0866924	0.02	2.19
vf2	2	19B	2	0	0.848288	-0.621214	0.05	2.1
vf2	2	30R	3	0	0.202115	0.248834	0.03	2.08
vf2	2	35R	2	0	0.655161	-0.279193	0.06	2.08
vf2	2	77R	2	0	-0.652584	0.792079	0.03	2.22
vf2	2	84B	3	0	-0.80206	0.398022	0.03	2.14
vf2	2	87G	2	0	1.41672	0.0285111	0.04	1.94
vf2	2	88B	3	0	-0.905034	1.66325	0.02	2.3
vf2	2	89B	2	0	-0.0842218	-0.163554	0.03	1.89
vf2	2	89G	3	0	1.45719	0.0068439	0.04	1.94
vf2	2	91G	2	0	-0.284262	1.49859	0.03	2.13
vf2	2	92G	3	0	0.613634	0.375783	0.03	1.99
vg3	3	11R	2	0	0.88881	0.034571	0.09	2.63
vg3	3	19R	3	0	-0.429342	0.434421	0.02	2.63
vg3	3	48R	3	0	0.734052	0.798434	0.03	2.48
vg3	3	49G	3	0	0.52923	0.721707	0.03	2.63
vg3	3	50G	2	0	-0.69844	1.24219	0.02	2.67
vg3	3	52G	2	0	1.10477	0.551417	0.05	2.63
vg3	3	56B	3	0	1.70012	0.83037	0.08	2.35
vg3	3	58B	2	1	#NULL!	#NULL!	0.01	2.76
vg3	3	74R	2	0	1.6251	-0.606973	0.02	2.56
vg3	3	76B	2	0	-1.2359	1.44418	0	2.62
vg3	3	90G	3	0	-0.426914	1.83568	0.01	2.6
vg3	3	92B	3	1	#NULL!	#NULL!	0	2.49
vh3	3	22B	3	0	1.32397	0.774541	0.05	2.07
vh3	3	29B	2	0	0.217239	0.0226501	0.03	2.6
vh3	3	40R	2	0	0.627006	-0.531917	0.05	2.39
vh3	3	52G	3	0	-0.639786	-1.33266	0	2.1
vh3	3	54R	2	0	-0.882465	-1.27646	0.01	2.45
vh3	3	67G	2	1	#NULL!	#NULL!	0.09	3.02
vh3	3	68R	3	0	-1.64343	0.584274	0.01	2.32
vh3	3	75R	3	0	-0.236582	-0.0640296	0.03	2.95
vh3	3	77B	2	0	1.69104	-0.533946	0.08	1.78
vh3	3	79G	3	0	1.07871	-0.112458	0.09	1.82
vh3	3	86G	2	0	0.105225	1.46404	0.26	1.8
vh3	3	94B	3	0	-0.32102	-0.465646	0.04	1.93
vi	3	12B	3	1	#NULL!	#NULL!	0.09	1.81
vi	3	12R	3	1	#NULL!	#NULL!	0.08	1.81
vi	3	13R	2	1	#NULL!	#NULL!	0.03	2.2
vi	3	17G	2	0	-0.950843	0.997472	0.04	2.32
vi	3	33G	3	0	-1.2609	1.61132	0.01	1.84
vi	3	38R	2	0	0.812799	-0.461642	0.02	2.14
vi	3	40G	3	0	0.628079	-0.1113	0.02	1.92
vi	3	43R	3	0	-0.817584	-0.319367	0.01	2.62
vi	3	59B	2	0	0.847456	-0.384892	0.03	2.08
vi	3	66B	3	0	1.1157	0.566779	0.08	1.68
vi	3	76G	2	1	#NULL!	#NULL!	0.01	2.64
vi	3	95B	2	0	1.29635	-0.653593	0.09	1.89

## Sheet: dataset network metrics
cage	experiment	category	FAC1_1
ca1all	1	1	-1.03212
cb1all	1	1	-1.567
cc1all	1	1	-0.821244
va1all	1	2	-0.808345
vb1all	1	2	-0.92722
vc1all	1	2	-1.87382
cd2all	2	1	0.025529
ce2all	2	1	0.889604
cf2all	2	1	-0.262517
vd2all	2	2	1.33844
ve2all	2	2	0.411679
vf2all	2	2	0.369908
cg3all	3	1	1.63088
ch3all	3	1	1.00835
ci3all	3	1	0.457319
vg3all	3	2	0.954717
vh3all	3	2	0.061512
vi3all	3	2	0.144322

## Sheet: CAGE CA (EXP1)
EVENT OR SEQUENCE	GROUP	CAGE	ACTOR	RECEIVER	ALLOGROOMING	ANTENNATION	TROPHALLAXIS	NOTE	ACTORVARROA	RECEIVERVARROA
E	Varroa free	CA	30B	87R		1			free	free
E	Varroa free	CA	30B						free
S	Varroa free	CA	45G	87R		1			free	free
S	Varroa free	CA	45G	87R			1		free	free
S	Varroa free	CA	88G	100R		1			free	free
S	Varroa free	CA	88G	100R			1		free	free
E	Varroa free	CA	58G						free
S	Varroa free	CA	58G	30B		1			free	free
S	Varroa free	CA	58G	30B			1		free	free
E	Varroa free	CA	93R	30B		1			free	free
E	Varroa free	CA	93R						free
E	Varroa free	CA	30B	64B		1			free	free
E	Varroa free	CA	87R	58G		1			free	free
S	Varroa free	CA	30B	100R		1			free	free
S	Varroa free	CA	30B	100R			1		free	free
E	Varroa free	CA	45G	61G		1			free	free
S	Varroa free	CA	87R	81R		1			free	free
S	Varroa free	CA	87R	81R			1		free	free
E	Varroa free	CA	30B	61G		1			free	free
E	Varroa free	CA	87R	10B	1				free	free
S	Varroa free	CA	64B	10B		1			free	free
S	Varroa free	CA	64B	10B			1		free	free
S	Varroa free	CA	45G	41B		1			free	free
S	Varroa free	CA	45G	41B			1		free	free
E	Varroa free	CA	93R						free
S	Varroa free	CA	45G	10B		1			free	free
S	Varroa free	CA	45G	10B			1		free	free
E	Varroa free	CA	93R	45G		1			free	free
S	Varroa free	CA	10B	58G		1			free	free
S	Varroa free	CA	10B	58G			1		free	free
S	Varroa free	CA	10B	87R		1			free	free
S	Varroa free	CA	10B	87R			1		free	free
E	Varroa free	CA	61G	88G		1			free	free
E	Varroa free	CA	10B						free
E	Varroa free	CA	100R						free
E	Varroa free	CA	58G	41B		1			free	free
E	Varroa free	CA	81R	30B		1			free	free
S	Varroa free	CA	88G	58G		1			free	free
S	Varroa free	CA	88G	58G			1		free	free
E	Varroa free	CA	87R	58G		1			free	free
E	Varroa free	CA	58G	64B	1				free	free
E	Varroa free	CA	64B						free
S	Varroa free	CA	88G	100R		1			free	free
S	Varroa free	CA	88G	100R			1		free	free
S	Varroa free	CA	88G	64B		1			free	free
S	Varroa free	CA	88G	64B			1		free	free
S	Varroa free	CA	45G	64B		1			free	free
S	Varroa free	CA	45G	64B			1		free	free
E	Varroa free	CA	87R						free
E	Varroa free	CA	10B						free
S	Varroa free	CA	88G	81R		1			free	free
S	Varroa free	CA	88G	81R			1		free	free
S	Varroa free	CA	88G	45G		1			free	free
S	Varroa free	CA	88G	45G			1		free	free
S	Varroa free	CA	61G	87R		1			free	free
S	Varroa free	CA	61G	87R			1		free	free
E	Varroa free	CA	10B	58G		1			free	free
E	Varroa free	CA	10B	61G		1			free	free
S	Varroa free	CA	58G	10B		1			free	free
S	Varroa free	CA	58G	10B			1		free	free
S	Varroa free	CA	87R	88G		1			free	free
S	Varroa free	CA	87R	88G			1		free	free
E	Varroa free	CA	64B						free
E	Varroa free	CA	100R						free
S	Varroa free	CA	88G	100R		1			free	free
S	Varroa free	CA	88G	100R			1		free	free
S	Varroa free	CA	87R	64B		1			free	free
S	Varroa free	CA	87R	64B			1		free	free
E	Varroa free	CA	87R	88G	1				free	free
E	Varroa free	CA	45G	64B		1			free	free
S	Varroa free	CA	45G	88G		1			free	free
S	Varroa free	CA	45G	88G			1		free	free
S	Varroa free	CA	10B	87R		1			free	free
S	Varroa free	CA	10B	87R			1		free	free
S	Varroa free	CA	100R	45G		1			free	free
S	Varroa free	CA	100R	45G			1		free	free
S	Varroa free	CA	93R	30B		1			free	free
S	Varroa free	CA	93R	30B			1		free	free
S	Varroa free	CA	88G	45G		1			free	free
S	Varroa free	CA	88G	45G			1		free	free
S	Varroa free	CA	88G	45G	1				free	free
S	Varroa free	CA	45G	100R		1			free	free
S	Varroa free	CA	45G	100R			1		free	free
S	Varroa free	CA	88G	61G		1			free	free
S	Varroa free	CA	88G	61G			1		free	free
S	Varroa free	CA	10B	100R		1			free	free
S	Varroa free	CA	10B	100R			1		free	free
E	Varroa free	CA	81R		1				free
S	Varroa free	CA	88G	30B		1			free	free
S	Varroa free	CA	88G	30B			1		free	free
E	Varroa free	CA	10B	30B		1			free	free
S	Varroa free	CA	87R	64B		1			free	free
S	Varroa free	CA	87R	64B			1		free	free
S	Varroa free	CA	87R	100R		1			free	free
S	Varroa free	CA	87R	100R			1		free	free
S	Varroa free	CA	87R	41B		1			free	free
S	Varroa free	CA	87R	41B			1		free	free
S	Varroa free	CA	10B	64B		1			free	free
S	Varroa free	CA	10B	64B			1		free	free
E	Varroa free	CA	88G	100R	1				free	free
S	Varroa free	CA	58G	30B		1			free	free
S	Varroa free	CA	58G	30B			1		free	free
S	Varroa free	CA	58G	81R		1			free	free
S	Varroa free	CA	58G	81R			1		free	free
E	Varroa free	CA	45G	100R	1				free	free
E	Varroa free	CA	88G	45G		1			free	free
E	Varroa free	CA	41B						free
E	Varroa free	CA	100R						free
E	Varroa free	CA	87R	41B		1			free	free
E	Varroa free	CA	87R	41B			1		free	free
E	Varroa free	CA	41B						free
E	Varroa free	CA	58G	88G		1			free	free
E	Varroa free	CA	58G	30B	1				free	free
E	Varroa free	CA	87R	41B		1			free	free
E	Varroa free	CA	30B						free
S	Varroa free	CA	61G	100R		1			free	free
S	Varroa free	CA	61G	100R			1		free	free
S	Varroa free	CA	87R	45G		1			free	free
S	Varroa free	CA	87R	45G			1		free	free
E	Varroa free	CA	88G						free
E	Varroa free	CA	45G	100R	1				free	free
E	Varroa free	CA	45G	88G	1				free	free
S	Varroa free	CA	100R	88G		1			free	free
S	Varroa free	CA	100R	88G			1		free	free
S	Varroa free	CA	10B	41B		1			free	free
S	Varroa free	CA	10B	41B			1		free	free
E	Varroa free	CA	45G	10B	1				free	free
E	Varroa free	CA	10B	45G		1			free	free
E	Varroa free	CA	45G	100R	1				free	free
E	Varroa free	CA	61G						free
E	Varroa free	CA	87R						free
E	Varroa free	CA	58G	87R		1			free	free
S	Varroa free	CA	10B	93R		1			free	free
S	Varroa free	CA	10B	93R			1		free	free
S	Varroa free	CA	58G	45G		1			free	free
S	Varroa free	CA	58G	45G			1		free	free
S	Varroa free	CA	10B	41B		1			free	free
S	Varroa free	CA	10B	41B			1		free	free
E	Varroa free	CA	45G	10B	1				free	free
E	Varroa free	CA	64B	45G		1			free	free
E	Varroa free	CA	58G						free
S	Varroa free	CA	88G	100R		1			free	free
S	Varroa free	CA	88G	100R			1		free	free
S	Varroa free	CA	100R	10B		1			free	free
S	Varroa free	CA	100R	10B			1		free	free
S	Varroa free	CA	45G	100R		1			free	free
S	Varroa free	CA	45G	100R			1		free	free
									free
									free
									free
									free
									free
									free
									free
									free
									free
									free
									free
									free
									free
									free
									free
									free
									free
									free
									free
									free
									free
									free
									free
									free
									free
									free
									free
									free
									free
									free
									free
									free
									free
									free
									free
									free
									free
									free
									free
									free
									free
									free
									free
									free
									free
									free
									free
									free
									free
									free
									free
									free
									free
									free
									free
									free
									free
									free
									free
									free
									free
									free
									free
									free
									free
									free
									free
									free
									free
									free
									free
									free
									free
									free
									free
									free
									free
									free
									free
									free
									free
									free
									free
									free
									free
									free
									free
									free
									free
									free
									free
									free
									free
									free
									free
									free
									free
									free
									free
									free
									free
									free
									free
									free
									free
									free
									free
									free
									free
									free
									free
									free
									free
									free
									free
									free
									free
									free
									free
									free
									free
									free
									free
									free
									free
									free
									free
									free
									free
									free
									free
									free
									free
									free
									free
									free
									free
									free
									free
									free
									free
									free
									free
									free
									free
									free
									free
									free
									free
									free
									free
									free
									free
									free
									free
									free
									free
									free
									free
									free
									free
									free
									free
									free
									free
									free
									free
									free
									free
									free
									free
									free
									free
									free
									free
									free
									free
									free
									free
									free
									free
									free
									free
									free
									free
									free
									free
									free
									free
									free
									free
									free
									free
									free
									free
									free
									free
									free
									free
									free
									free
									free
									free
									free
									free
									free
									free
									free
									free
									free
									free
									free
									free
									free
									free
									free
									free
									free
									free
									free
									free
									free
									free
									free
									free
									free
									free
									free
									free
									free
									free
									free
									free
									free
									free
									free
									free
									free
									free
									free
									free
									free
									free
									free
									free
									free
									free
									free
									free
									free
									free
									free
									free
									free
									free
									free
									free
									free
									free
									free
									free
									free
									free
									free
									free
									free
									free
									free
									free
									free
									free
									free
									free
									free
									free
									free
									free
									free
									free
									free
									free
									free
									free
									free
									free
									free
									free
									free
									free
									free
									free
									free
									free
									free
									free
									free
									free
									free
									free
									free
									free
									free
									free
									free
									free
									free
									free
									free
									free
									free
									free
									free
									free
									free
									free
									free
									free
									free
									free
									free
									free
									free
									free
									free
									free
									free
									free
									free
									free
									free
									free
									free
									free
									free
									free
									free
									free
									free
									free
									free
									free
									free
									free
									free
									free
									free
									free
									free
									free
									free
									free
									free
									free
									free
									free
									free
									free
									free
									free
									free
									free
									free
									free
									free
									free
									free
									free
									free
									free
									free
									free
									free
									free
									free
									free
									free
									free
									free
									free
									free
									free
									free
									free
									free
									free
									free
									free
									free
									free
									free
									free
									free

## Sheet: bee code CA (EXP1) 
N bees	CAGE	BEE CODE	GROUP
1	CA	58G	Varroa free
2	CA	45G	Varroa free
3	CA	88G	Varroa free
4	CA	61G	Varroa free
5	CA	87R	Varroa free
6	CA	93R	Varroa free
7	CA	100R	Varroa free
8	CA	81R	Varroa free
9	CA	10B	Varroa free
10	CA	64B	Varroa free
11	CA	30B	Varroa free
12	CA	41B	Varroa free

## Sheet: CAGE CB (EXP1) 
EVENT OR SEQUENCE	GROUP	CAGE	ACTOR	RECEIVER	ALLOGROOMING	ANTENNATION	TROPHALLAXIS	NOTE	ACTORVARROA	RECEIVERVARROA
E	Varroa free	CB	73B						free
E	Varroa free	CB	98B	39B		1			free	free
E	Varroa free	CB	76R	39B		1			free	free
S	Varroa free	CB	96R	39B		1			free	free
S	Varroa free	CB	96R	39B			1		free	free
S	Varroa free	CB	20G	73B		1			free	free
S	Varroa free	CB	20G	73B			1		free	free
E	Varroa free	CB	20G						free
S	Varroa free	CB	47R	96R		1			free	free
S	Varroa free	CB	47R	96R			1		free	free
E	Varroa free	CB	39B						free
E	Varroa free	CB	96R	47R	1				free	free
E	Varroa free	CB	20G	65G	1				free	free
S	Varroa free	CB	48B	98B		1			free	free
S	Varroa free	CB	48B	98B			1		free	free
S	Varroa free	CB	65G	96R		1			free	free
S	Varroa free	CB	65G	96R			1		free	free
E	Varroa free	CB	39B						free
S	Varroa free	CB	54R	96R		1			free	free
S	Varroa free	CB	54R	96R			1		free	free
E	Varroa free	CB	47R	12G	1				free	free
S	Varroa free	CB	12G	98B		1			free	free
S	Varroa free	CB	12G	98B			1		free	free
S	Varroa free	CB	47R	12G		1			free	free
S	Varroa free	CB	47R	12G			1		free	free
E	Varroa free	CB	54R						free
S	Varroa free	CB	39B	65G		1			free	free
S	Varroa free	CB	39B	65G			1		free	free
E	Varroa free	CB	76R						free
S	Varroa free	CB	39B	54R		1			free	free
S	Varroa free	CB	39B	54R			1		free	free
S	Varroa free	CB	98B	73B		1			free	free
S	Varroa free	CB	98B	73B			1		free	free
S	Varroa free	CB	47R	73B		1			free	free
S	Varroa free	CB	47R	73B			1		free	free
S	Varroa free	CB	47R	98B		1			free	free
S	Varroa free	CB	47R	98B			1		free	free
E	Varroa free	CB	20G						free
S	Varroa free	CB	20G	12G		1			free	free
S	Varroa free	CB	20G	12G			1		free	free
E	Varroa free	CB	39B						free
S	Varroa free	CB	65G	76R		1			free	free
S	Varroa free	CB	65G	76R			1		free	free
E	Varroa free	CB	76R						free
E	Varroa free	CB	73B	48B	1				free	free
S	Varroa free	CB	73B	12G		1			free	free
S	Varroa free	CB	73B	12G			1		free	free
E	Varroa free	CB	48B						free
S	Varroa free	CB	54R	47R	1				free	free
S	Varroa free	CB	54R	47R		1			free	free
S	Varroa free	CB	54R	47R			1		free	free
S	Varroa free	CB	12G	48B		1			free	free
S	Varroa free	CB	12G	48B			1		free	free
E	Varroa free	CB	20G						free
S	Varroa free	CB	39B	76R		1			free	free
S	Varroa free	CB	39B	76R			1		free	free
E	Varroa free	CB	98B	65G		1			free	free
E	Varroa free	CB	96R						free
E	Varroa free	CB	47R						free
E	Varroa free	CB	12G						free
S	Varroa free	CB	54R	96R		1			free	free
S	Varroa free	CB	54R	96R			1		free	free
E	Varroa free	CB	73B						free
E	Varroa free	CB	76R						free
S	Varroa free	CB	73B	12G	1				free	free
S	Varroa free	CB	73B	12G		1			free	free
S	Varroa free	CB	73B	12G			1		free	free
E	Varroa free	CB	39B						free
E	Varroa free	CB	54R	76R	1				free	free
E	Varroa free	CB	73B	39B		1			free	free
E	Varroa free	CB	29G	47R		1			free	free
S	Varroa free	CB	76R	48B		1			free	free
S	Varroa free	CB	76R	48B			1		free	free
E	Varroa free	CB	96R						free
E	Varroa free	CB	47R						free
E	Varroa free	CB	73B						free
E	Varroa free	CB	54R						free
S	Varroa free	CB	48B	98B		1			free	free
S	Varroa free	CB	48B	98B			1		free	free
E	Varroa free	CB	20G	47R		1			free	free
S	Varroa free	CB	20G	96R		1			free	free
S	Varroa free	CB	20G	96R			1		free	free
S	Varroa free	CB	96R	47R		1			free	free
S	Varroa free	CB	96R	47R			1		free	free
E	Varroa free	CB	96R	48B		1			free	free
S	Varroa free	CB	54R	76R		1			free	free
S	Varroa free	CB	54R	76R			1		free	free
S	Varroa free	CB	73B	76R		1			free	free
S	Varroa free	CB	73B	76R			1		free	free
E	Varroa free	CB	12G						free
E	Varroa free	CB	20G						free
S	Varroa free	CB	73B	54R		1			free	free
S	Varroa free	CB	73B	54R			1		free	free
S	Varroa free	CB	76R	39B		1			free	free
S	Varroa free	CB	76R	39B			1		free	free
S	Varroa free	CB	76R	29G		1			free	free
S	Varroa free	CB	76R	29G			1		free	free
S	Varroa free	CB	20G	29G		1			free	free
S	Varroa free	CB	20G	29G			1		free	free
E	Varroa free	CB	65G	39B		1			free	free
S	Varroa free	CB	54R	47R		1			free	free
S	Varroa free	CB	54R	47R			1		free	free
S	Varroa free	CB	54R	48B		1			free	free
S	Varroa free	CB	54R	48B			1		free	free
E	Varroa free	CB	76R						free
E	Varroa free	CB	29G						free
E	Varroa free	CB	20G	65G		1			free	free
S	Varroa free	CB	20G	47R		1			free	free
S	Varroa free	CB	20G	47R			1		free	free
E	Varroa free	CB	65G						free
E	Varroa free	CB	12G						free
S	Varroa free	CB	29G	12G		1			free	free
S	Varroa free	CB	29G	12G			1		free	free
E	Varroa free	CB	20G	76R		1			free	free
E	Varroa free	CB	20G	39B		1			free	free
E	Varroa free	CB	98B	54R		1			free	free
S	Varroa free	CB	54R	47R		1			free	free
S	Varroa free	CB	54R	47R			1		free	free
S	Varroa free	CB	73B	65G		1			free	free
S	Varroa free	CB	73B	65G			1		free	free
E	Varroa free	CB	98B						free
S	Varroa free	CB	96R	47R		1			free	free
S	Varroa free	CB	96R	47R			1		free	free
S	Varroa free	CB	96R	54R		1			free	free
S	Varroa free	CB	96R	54R			1		free	free
S	Varroa free	CB	96R	48B		1			free	free
S	Varroa free	CB	96R	48B			1		free	free
S	Varroa free	CB	76R	47R		1			free	free
S	Varroa free	CB	76R	47R			1		free	free
E	Varroa free	CB	29G						free
E	Varroa free	CB	76R	47R	1				free	free
E	Varroa free	CB	96R						free
S	Varroa free	CB	76R	48B		1			free	free
S	Varroa free	CB	76R	48B			1		free	free
E	Varroa free	CB	76R	98B		1			free	free
E	Varroa free	CB	12G						free
E	Varroa free	CB	20G	76R		1			free	free
S	Varroa free	CB	20G	73B		1			free	free
S	Varroa free	CB	20G	73B			1		free	free
E	Varroa free	CB	29G						free
E	Varroa free	CB	20G						free
E	Varroa free	CB	73B	29G		1			free	free
S	Varroa free	CB	54R	98B		1			free	free
S	Varroa free	CB	54R	98B			1		free	free
S	Varroa free	CB	76R	47R		1			free	free
S	Varroa free	CB	76R	47R			1		free	free
S	Varroa free	CB	73B	76R		1			free	free
S	Varroa free	CB	73B	76R			1		free	free
E	Varroa free	CB	96R	48B		1			free	free
E	Varroa free	CB	65G	29G		1			free	free
S	Varroa free	CB	65G	20G	1				free	free
S	Varroa free	CB	20G	65G		1			free	free
E	Varroa free	CB	65G	12G		1			free	free
E	Varroa free	CB	29G	54R		1			free	free
E	Varroa free	CB	73B						free
E	Varroa free	CB	12G						free
E	Varroa free	CB	47R						free
S	Varroa free	CB	48B	98B		1			free	free
S	Varroa free	CB	48B	98B			1		free	free
E	Varroa free	CB	12G	65G		1			free	free
E	Varroa free	CB	65G						free
E	Varroa free	CB	76R	96R	1				free	free
S	Varroa free	CB	48B	98B		1			free	free
S	Varroa free	CB	48B	98B			1		free	free
S	Varroa free	CB	76R	47R		1			free	free
S	Varroa free	CB	76R	47R			1		free	free
E	Varroa free	CB	76R	54R		1			free	free
E	Varroa free	CB	76R	65G	1				free	free
E	Varroa free	CB	76R	12G		1			free	free
E	Varroa free	CB	65G						free
S	Varroa free	CB	96R	76R		1			free	free
S	Varroa free	CB	96R	76R			1		free	free
E	Varroa free	CB	96R	47R		1			free	free
E	Varroa free	CB	29G						free
S	Varroa free	CB	76R	65G		1			free	free
S	Varroa free	CB	76R	65G			1		free	free
S	Varroa free	CB	76R	20G		1			free	free
S	Varroa free	CB	76R	20G			1		free	free

## Sheet: Bee code CB (EXP1)
N bees	CAGE	BEE CODE	GROUP
1	CB	65G	Varroa free
2	CB	12G	Varroa free
3	CB	29G	Varroa free
4	CB	20G	Varroa free
5	CB	47R	Varroa free
6	CB	96R	Varroa free
7	CB	54R	Varroa free
8	CB	76R	Varroa free
9	CB	48B	Varroa free
10	CB	98B	Varroa free
11	CB	73B	Varroa free
12	CB	39B	Varroa free

[truncated: 32 more sheets: CAGE CC (EXP1), Bee code CC (EXP1), CAGE VA (EXP1) , Bee code VA (EXP1), CAGE VB (EXP1) , Bee code VB (EXP1) , CAGE VC (EXP1), Bee code VC (EXP1) , GABBIA CD (EXP2), Codici individui CD (EXP2) , GABBIA CE (EXP2) , Codici individui CE (EXP2), GABBIA CF (EXP2), Codici individui CF (EXP2), GABBIA VD (EXP2) , Codici individui VD (EXP2), GABBIA VE (EXP2), Codici individui VE (EXP2), GABBIA VF(EXP2), Codici individui VF (EXP2)  …]
